# Supplementary material for: PortaDrop: A portable digital microfluidic platform providing versatile opportunities for Lab-On-A-Chip applications
Source: PLoS One. 2020 Sep 3;15(9):e0238581. doi: 10.1371/journal.pone.0238581 (PMC7470335; doi:10.1371/journal.pone.0238581)
Supplement: S1 Experiment data — (ZIP) [file pone.0238581.s002.zip]

Archive with 76 entries (65 files):
- S1 Experiment Data/Fig10_Droplet_Velocity.xlsx
- S1 Experiment Data/Fig11_Passive_Dispensing_Spectra/
- S1 Experiment Data/Fig11_Passive_Dispensing_Spectra/V1/
- S1 Experiment Data/Fig11_Passive_Dispensing_Spectra/V1/IMP_V01_1_PBS.csv
- S1 Experiment Data/Fig11_Passive_Dispensing_Spectra/V1/IMP_V01_2_DI.csv
- S1 Experiment Data/Fig11_Passive_Dispensing_Spectra/V1/IMP_V01_3_DI.csv
- S1 Experiment Data/Fig11_Passive_Dispensing_Spectra/V1/IMP_V01_4_DI.csv
- S1 Experiment Data/Fig11_Passive_Dispensing_Spectra/V1/IMP_V01_5_DI.csv
- S1 Experiment Data/Fig11_Passive_Dispensing_Spectra/V1/IMP_V01_6_DI.csv
- S1 Experiment Data/Fig11_Passive_Dispensing_Spectra/V10/
- S1 Experiment Data/Fig11_Passive_Dispensing_Spectra/V10/IMP_V10_1_PBS.csv
- S1 Experiment Data/Fig11_Passive_Dispensing_Spectra/V10/IMP_V10_2_DI.csv
- S1 Experiment Data/Fig11_Passive_Dispensing_Spectra/V10/IMP_V10_3_DI.csv
- S1 Experiment Data/Fig11_Passive_Dispensing_Spectra/V10/IMP_V10_4_DI.csv
- S1 Experiment Data/Fig11_Passive_Dispensing_Spectra/V10/IMP_V10_5_DI.csv
- S1 Experiment Data/Fig11_Passive_Dispensing_Spectra/V10/IMP_V10_6_DI.csv
- S1 Experiment Data/Fig11_Passive_Dispensing_Spectra/V2/
- S1 Experiment Data/Fig11_Passive_Dispensing_Spectra/V2/IMP_V02_1_PBS.csv
- S1 Experiment Data/Fig11_Passive_Dispensing_Spectra/V2/IMP_V02_2_DI.csv
- S1 Experiment Data/Fig11_Passive_Dispensing_Spectra/V2/IMP_V02_3_DI.csv
- S1 Experiment Data/Fig11_Passive_Dispensing_Spectra/V2/IMP_V02_4_DI.csv
- S1 Experiment Data/Fig11_Passive_Dispensing_Spectra/V2/IMP_V02_5_DI.csv
- S1 Experiment Data/Fig11_Passive_Dispensing_Spectra/V2/IMP_V02_6_DI.csv
- S1 Experiment Data/Fig11_Passive_Dispensing_Spectra/V3/
- S1 Experiment Data/Fig11_Passive_Dispensing_Spectra/V3/IMP_V03_1_PBS.csv
- S1 Experiment Data/Fig11_Passive_Dispensing_Spectra/V3/IMP_V03_2_DI.csv
- S1 Experiment Data/Fig11_Passive_Dispensing_Spectra/V3/IMP_V03_3_DI.csv
- S1 Experiment Data/Fig11_Passive_Dispensing_Spectra/V3/IMP_V03_4_DI.csv
- S1 Experiment Data/Fig11_Passive_Dispensing_Spectra/V3/IMP_V03_5_DI.csv
- S1 Experiment Data/Fig11_Passive_Dispensing_Spectra/V3/IMP_V03_6_DI.csv
- S1 Experiment Data/Fig11_Passive_Dispensing_Spectra/V4/
- S1 Experiment Data/Fig11_Passive_Dispensing_Spectra/V4/IMP_V04_1_PBS.csv
- S1 Experiment Data/Fig11_Passive_Dispensing_Spectra/V4/IMP_V04_2_DI.csv
- S1 Experiment Data/Fig11_Passive_Dispensing_Spectra/V4/IMP_V04_3_DI.csv
- S1 Experiment Data/Fig11_Passive_Dispensing_Spectra/V4/IMP_V04_4_DI.csv
- S1 Experiment Data/Fig11_Passive_Dispensing_Spectra/V4/IMP_V04_5_DI.csv
- S1 Experiment Data/Fig11_Passive_Dispensing_Spectra/V4/IMP_V04_6_DI.csv
- S1 Experiment Data/Fig11_Passive_Dispensing_Spectra/V5/
- S1 Experiment Data/Fig11_Passive_Dispensing_Spectra/V5/IMP_V05_1_PBS.csv
- S1 Experiment Data/Fig11_Passive_Dispensing_Spectra/V5/IMP_V05_2_DI.csv
- S1 Experiment Data/Fig11_Passive_Dispensing_Spectra/V5/IMP_V05_3_DI.csv
- S1 Experiment Data/Fig11_Passive_Dispensing_Spectra/V5/IMP_V05_4_DI.csv
- S1 Experiment Data/Fig11_Passive_Dispensing_Spectra/V5/IMP_V05_5_DI.csv
- S1 Experiment Data/Fig11_Passive_Dispensing_Spectra/V5/IMP_V05_6_DI.csv
- S1 Experiment Data/Fig11_Passive_Dispensing_Spectra/V6/
- S1 Experiment Data/Fig11_Passive_Dispensing_Spectra/V6/IMP_V06_1_PBS.csv
- S1 Experiment Data/Fig11_Passive_Dispensing_Spectra/V6/IMP_V06_2_DI.csv
- S1 Experiment Data/Fig11_Passive_Dispensing_Spectra/V6/IMP_V06_3_DI.csv
- S1 Experiment Data/Fig11_Passive_Dispensing_Spectra/V6/IMP_V06_4_DI.csv
- S1 Experiment Data/Fig11_Passive_Dispensing_Spectra/V6/IMP_V06_5_DI.csv
- S1 Experiment Data/Fig11_Passive_Dispensing_Spectra/V6/IMP_V06_6_DI.csv
- S1 Experiment Data/Fig11_Passive_Dispensing_Spectra/V7/
- S1 Experiment Data/Fig11_Passive_Dispensing_Spectra/V7/IMP_V07_1_PBS.csv
- S1 Experiment Data/Fig11_Passive_Dispensing_Spectra/V7/IMP_V07_2_DI.csv
- S1 Experiment Data/Fig11_Passive_Dispensing_Spectra/V7/IMP_V07_3_DI.csv
- S1 Experiment Data/Fig11_Passive_Dispensing_Spectra/V7/IMP_V07_4_DI.csv
- S1 Experiment Data/Fig11_Passive_Dispensing_Spectra/V7/IMP_V07_5_DI.csv
- S1 Experiment Data/Fig11_Passive_Dispensing_Spectra/V7/IMP_V07_6_DI.csv
- S1 Experiment Data/Fig11_Passive_Dispensing_Spectra/V8/
- S1 Experiment Data/Fig11_Passive_Dispensing_Spectra/V8/IMP_V08_1_PBS.csv
- S1 Experiment Data/Fig11_Passive_Dispensing_Spectra/V8/IMP_V08_2_DI.csv
- S1 Experiment Data/Fig11_Passive_Dispensing_Spectra/V8/IMP_V08_3_DI.csv
- S1 Experiment Data/Fig11_Passive_Dispensing_Spectra/V8/IMP_V08_4_DI.csv
- S1 Experiment Data/Fig11_Passive_Dispensing_Spectra/V8/IMP_V08_5_DI.csv
- S1 Experiment Data/Fig11_Passive_Dispensing_Spectra/V8/IMP_V08_6_DI.csv
- S1 Experiment Data/Fig11_Passive_Dispensing_Spectra/V9/
- S1 Experiment Data/Fig11_Passive_Dispensing_Spectra/V9/IMP_V09_1_PBS.csv
- S1 Experiment Data/Fig11_Passive_Dispensing_Spectra/V9/IMP_V09_2_DI.csv
- S1 Experiment Data/Fig11_Passive_Dispensing_Spectra/V9/IMP_V09_3_DI.csv
- S1 Experiment Data/Fig11_Passive_Dispensing_Spectra/V9/IMP_V09_4_DI.csv
- S1 Experiment Data/Fig11_Passive_Dispensing_Spectra/V9/IMP_V09_5_DI.csv
- S1 Experiment Data/Fig11_Passive_Dispensing_Spectra/V9/IMP_V09_6_DI.csv
- S1 Experiment Data/Fig11_PassiveDispensing.xlsx
- S1 Experiment Data/Fig7_Voltage_Profile.xlsx
- S1 Experiment Data/Fig8_Pad_Task.xlsx
- S1 Experiment Data/Fig9_Droplet_Volume.xlsx
