# Supplementary material for: PortaDrop: A portable digital microfluidic platform providing versatile opportunities for Lab-On-A-Chip applications
Source: PLoS One. 2020 Sep 3;15(9):e0238581. doi: 10.1371/journal.pone.0238581 (PMC7470335; doi:10.1371/journal.pone.0238581)
Supplement: S1 Experiment data — (ZIP) [file pone.0238581.s002.zip › S1 Experiment Data/Fig10_Droplet_Velocity.xlsx]

## Sheet: Droplet_Volume_Fig9
Voltage (V)	Velocity (mm/s) 1	Velocity (mm/s) 2	Velocity (mm/s) 3
0	0	0	0
50	0	0	0
100	0	0	0
150	7.65714	16.75	5.36
200	14.8889	33.5	26.8
250	26.8	33.5	38.2857
300	26.8	33.5	38.2857
