# Supplementary material for: PortaDrop: A portable digital microfluidic platform providing versatile opportunities for Lab-On-A-Chip applications
Source: PLoS One. 2020 Sep 3;15(9):e0238581. doi: 10.1371/journal.pone.0238581 (PMC7470335; doi:10.1371/journal.pone.0238581)
Supplement: S1 Experiment data — (ZIP) [file pone.0238581.s002.zip › S1 Experiment Data/Fig11_Passive_Dispensing_Spectra/V1/IMP_V01_1_PBS.csv]

Frequency	Real	Imag	Abs	Phase	Time
50.000000	291657.400000	-951679.900000	995368.610636	-1.273418	6
52.538000	310196.300000	-825141.600000	881521.641586	-1.211210	6
55.205000	290116.200000	-780936.700000	833084.352817	-1.215100	6
58.008000	321593.100000	-750392.400000	816401.173410	-1.165909	6
60.952000	318772.500000	-717623.000000	785237.974684	-1.152771	6
64.047000	306363.700000	-658211.000000	726016.829832	-1.135169	6
67.298000	284435.100000	-670988.600000	728785.995641	-1.169854	6
70.714000	307229.000000	-596900.300000	671326.765876	-1.095452	6
74.304000	289384.900000	-611225.100000	676268.987325	-1.128613	6
78.076000	291203.300000	-571946.200000	641811.356728	-1.099860	6
82.039000	276075.300000	-537449.500000	604209.844607	-1.096267	6
86.204000	287791.900000	-516324.800000	591113.759610	-1.062301	6
90.580000	256125.300000	-506081.500000	567202.480550	-1.102285	6
95.178000	268853.200000	-477700.900000	548160.736473	-1.058174	6
100.010000	267572.600000	-463984.600000	535608.817429	-1.047697	6
105.087000	264976.100000	-437993.100000	511908.477385	-1.026725	6
110.421000	255906.600000	-425921.100000	496887.282338	-1.029766	6
116.027000	251650.100000	-397106.300000	470128.903951	-1.005958	6
121.917000	254020.700000	-379169.100000	456394.262040	-0.980531	6
128.106000	252311.200000	-368060.000000	446238.843273	-0.969857	6
134.609000	251836.500000	-346635.900000	428460.114714	-0.942495	6
141.442000	231466.700000	-335367.300000	407489.949714	-0.966686	6
148.622000	241241.700000	-322226.400000	402526.285696	-0.928146	6
156.167000	240206.600000	-310628.800000	392669.660240	-0.912555	6
164.094000	237458.600000	-294516.100000	378320.393150	-0.892246	6
172.424000	232846.000000	-280613.200000	364638.214852	-0.878161	6
181.177000	226269.500000	-272060.500000	353857.036514	-0.877030	6
190.375000	232337.700000	-256402.100000	346009.889636	-0.834596	6
200.039000	229489.200000	-248721.300000	338419.234073	-0.825593	6
210.194000	223796.400000	-241184.300000	329020.812745	-0.822776	6
220.864000	221002.600000	-224867.200000	315289.401729	-0.794065	6
232.076000	220593.100000	-219208.900000	310988.516841	-0.782251	6
243.857000	222009.800000	-208472.500000	304547.425785	-0.753962	6
256.236000	218769.900000	-201003.200000	297090.147188	-0.743099	6
269.243000	215906.800000	-193211.200000	289734.903130	-0.729981	6
282.911000	216444.500000	-183580.100000	283813.098176	-0.703426	6
297.273000	214860.400000	-177593.800000	278755.357413	-0.690724	6
312.364000	212956.600000	-168439.700000	271518.776551	-0.669203	6
328.221000	211522.300000	-163467.700000	267326.340529	-0.657944	6
344.882000	209176.700000	-155843.600000	260848.844130	-0.640315	6
362.390000	210159.900000	-150989.500000	258775.989377	-0.623002	6
380.786000	208669.300000	-144602.000000	253875.196044	-0.605994	6
400.116000	207950.100000	-139812.700000	250580.995232	-0.591918	6
420.428000	205508.000000	-133705.700000	245174.942187	-0.576804	6
441.770000	204590.400000	-128861.400000	241790.182146	-0.562080	6
464.196000	203913.700000	-124924.800000	239138.041103	-0.549659	6
487.761000	203187.700000	-119212.700000	235577.819993	-0.530592	6
512.521000	200750.700000	-114774.700000	231244.622231	-0.519371	6
538.539000	202209.100000	-110640.400000	230499.063415	-0.500659	6
565.877000	200231.400000	-106730.900000	226901.076597	-0.489727	6
594.604000	198327.800000	-103536.900000	223727.079082	-0.481131	6
624.788000	198705.400000	-100014.300000	222456.054522	-0.466308	6
656.505000	197659.700000	-97071.300000	220209.432786	-0.456505	6
689.831000	196033.100000	-93628.200000	217244.599774	-0.445579	6
724.850000	194901.700000	-91081.880000	215133.868852	-0.437165	6
761.646000	193899.400000	-87384.140000	212680.429856	-0.423409	6
800.310000	192695.700000	-84782.860000	210522.602464	-0.414493	6
840.937000	192327.600000	-82473.530000	209264.877302	-0.405100	6
883.626000	191084.900000	-79719.610000	207047.470949	-0.395241	6
928.483000	190218.400000	-77329.420000	205336.014610	-0.386123	6
975.616000	189192.400000	-74938.520000	203493.356151	-0.377137	6
1025.142000	188835.700000	-72683.590000	202340.865496	-0.367425	6
1077.183000	187208.600000	-70482.940000	200037.258392	-0.360080	6
1131.865000	186081.800000	-69187.450000	198527.931357	-0.355973	6
1189.322000	184917.500000	-67010.690000	196684.809735	-0.347662	6
1249.697000	184292.400000	-65447.430000	195568.542438	-0.341236	6
1313.137000	182771.200000	-62976.300000	193316.646751	-0.331824	6
1379.797000	182032.300000	-61901.700000	192269.547007	-0.327791	6
1449.840000	181227.800000	-60926.050000	191194.924256	-0.324315	6
1523.440000	179777.200000	-58786.070000	189144.504720	-0.316034	6
1600.776000	179199.300000	-57915.090000	188325.640236	-0.312592	6
1682.037000	177723.700000	-56415.980000	186463.069644	-0.307376	6
1767.424000	176638.300000	-54998.590000	185002.524115	-0.301848	6
1857.146000	175344.300000	-53954.350000	183457.612070	-0.298511	6
1951.422000	174472.000000	-53004.130000	182345.596550	-0.294937	6
2050.483000	173240.800000	-51476.500000	180726.879121	-0.288829	6
2154.574000	172239.100000	-50472.460000	179481.967861	-0.285057	6
2263.949000	171347.500000	-49145.090000	178256.011476	-0.279317	6
2378.875000	170086.600000	-48225.760000	176791.333009	-0.276285	6
2499.636000	169651.500000	-47072.460000	176060.921112	-0.270657	6
2626.528000	168384.900000	-46316.240000	174638.680239	-0.268424	6
2759.861000	167422.500000	-45445.110000	173480.694975	-0.265053	6
2899.962000	166183.900000	-44509.290000	172041.173896	-0.261690	6
3047.175000	165974.300000	-43372.860000	171547.874499	-0.255607	6
3201.862000	165268.800000	-42751.410000	170708.697231	-0.253129	6
3364.401000	164044.300000	-42059.630000	169350.361199	-0.250985	6
3535.191000	162985.900000	-41328.210000	168144.058892	-0.248335	6
3714.651000	162313.200000	-40707.700000	167340.048206	-0.245729	6
3903.222000	161304.500000	-39765.650000	166133.827501	-0.241706	6
4101.364000	160591.700000	-38550.580000	165153.992768	-0.235595	6
4309.566000	159406.000000	-38455.270000	163978.902993	-0.236718	6
4528.336000	158861.900000	-37305.050000	163183.240644	-0.230648	6
4758.212000	158334.400000	-36885.750000	162574.108567	-0.228879	6
4999.758000	157349.800000	-36471.630000	161521.327864	-0.227765	6
5253.565000	157672.600000	-36474.720000	161836.503885	-0.227333	6
5520.256000	156107.800000	-35333.540000	160056.565844	-0.222590	6
5800.486000	155495.500000	-35323.340000	159457.169387	-0.223375	6
6094.942000	154646.100000	-34854.950000	158525.341144	-0.221681	6
6404.345000	153776.300000	-34774.580000	157659.195279	-0.222397	6
6729.454000	153219.800000	-34031.800000	156953.720960	-0.218563	6
7071.068000	152655.200000	-34268.640000	156454.305708	-0.220823	6
7430.023000	151562.900000	-33726.160000	155269.979470	-0.218955	6
7807.200000	151301.500000	-33467.660000	154958.795065	-0.217693	6
8203.524000	150553.900000	-33064.670000	154141.977435	-0.216188	6
8619.967000	150125.900000	-33272.690000	153768.845189	-0.218106	6
9057.550000	149268.800000	-33436.680000	152967.925471	-0.220365	6
9517.347000	148592.600000	-33481.780000	152318.056601	-0.221625	6
10000.485000	148206.300000	-33444.540000	151933.026744	-0.221945	6
10508.149000	147525.200000	-33482.630000	151277.133589	-0.223181	6
11041.583000	146624.600000	-33485.990000	150399.750171	-0.224528	6
11602.097000	145973.700000	-33559.940000	149781.810192	-0.225977	6
12191.065000	145462.200000	-33323.590000	149230.403334	-0.225202	6
12809.931000	144648.500000	-33528.450000	148483.485653	-0.227770	6
13460.214000	144040.700000	-33828.520000	147959.764875	-0.230674	6
14143.507000	143251.700000	-34124.120000	147259.991575	-0.233853	6
14861.487000	142680.500000	-34288.590000	146742.742527	-0.235845	6
15615.914000	142157.700000	-34738.030000	146340.501563	-0.239666	6
16408.639000	141403.200000	-34919.780000	145651.144882	-0.242108	6
17241.605000	140565.500000	-35234.010000	144914.096108	-0.245599	6
18116.857000	140072.500000	-36009.440000	144627.054956	-0.251628	6
19036.539000	139132.500000	-36210.890000	143767.454978	-0.254613	6
20002.909000	138379.100000	-36856.380000	143203.240409	-0.260301	6
21018.335000	137494.500000	-37363.180000	142480.682024	-0.265336	6
22085.308000	136777.300000	-38096.680000	141983.755487	-0.271646	6
23206.444000	135843.100000	-38436.810000	141176.259267	-0.275742	6
24384.494000	134993.200000	-39359.910000	140614.247363	-0.283705	6
25622.347000	134181.900000	-40031.990000	140026.220798	-0.289934	6
26923.037000	133118.100000	-40647.980000	139185.799655	-0.296360	6
28289.756000	132306.200000	-41698.890000	138721.764643	-0.305315	6
29725.855000	131435.300000	-42555.730000	138152.916154	-0.313125	6
31234.856000	130070.000000	-43333.950000	137098.636472	-0.321593	6
32820.459000	129160.600000	-44320.200000	136553.069246	-0.330551	6
34486.554000	128009.400000	-45398.830000	135821.427815	-0.340813	6
36237.227000	126720.500000	-46412.920000	134952.748261	-0.351088	6
38076.770000	125344.800000	-47463.020000	134030.060638	-0.361975	6
40009.696000	124358.300000	-48731.900000	133565.657474	-0.373475	6
42040.745000	122706.000000	-49526.800000	132324.095894	-0.383625	6
44174.898000	121221.900000	-50804.310000	131437.540125	-0.396864	6
46417.388000	119491.400000	-52089.060000	130351.313172	-0.411086	6
48773.717000	117833.000000	-53063.060000	129229.656912	-0.423124	6
51249.662000	116166.400000	-54392.590000	128269.974413	-0.437910	6
53851.295000	114569.700000	-55455.120000	127285.059973	-0.450790	6
56584.998000	112421.600000	-56679.680000	125901.557860	-0.466979	6
59457.474000	110316.400000	-57832.930000	124556.637324	-0.482856	6
62475.768000	108154.300000	-59120.660000	123258.285918	-0.500254	6
65647.282000	105970.400000	-60366.330000	121958.269395	-0.517806	6
68979.795000	103770.200000	-61259.590000	120503.077865	-0.533285	6
72481.480000	101282.400000	-62325.460000	118922.611450	-0.551639	6
76160.923000	98670.670000	-63421.490000	117295.296206	-0.571268	6
80027.150000	96124.140000	-64533.240000	115777.326604	-0.591240	6
84089.642000	93355.390000	-65295.130000	113924.022242	-0.610340	6
88358.361000	90568.420000	-66026.610000	112081.006104	-0.629941	6
92843.777000	87774.420000	-66862.380000	110340.050143	-0.650980	6
97556.891000	84053.220000	-66248.050000	107022.184248	-0.667484	6
102509.261000	82112.560000	-68004.310000	106616.409095	-0.691692	6
107713.032000	78858.830000	-67699.410000	103932.310584	-0.709402	6
113180.967000	75834.480000	-68675.440000	102309.258702	-0.735899	6
118926.476000	72073.230000	-68718.110000	99582.775241	-0.761572	6
124963.650000	69008.920000	-68896.950000	97514.207985	-0.784586	6
131307.294000	66321.630000	-68106.080000	95063.119762	-0.798672	6
137972.966000	63159.590000	-68040.660000	92836.766543	-0.822584	6
144977.014000	59683.950000	-67548.770000	90138.838555	-0.847134	6
152336.615000	56783.040000	-67345.670000	88089.459638	-0.870288	6
160069.818000	53374.470000	-66549.410000	85309.190707	-0.894820	6
168195.589000	50654.940000	-65822.200000	83057.118655	-0.914886	6
176733.855000	47550.330000	-64609.700000	80221.239190	-0.936340	6
185705.557000	44946.460000	-63539.080000	77829.293674	-0.955133	6
195132.699000	42063.200000	-62615.390000	75432.087729	-0.979268	6
205038.398000	39281.280000	-61444.040000	72927.285771	-1.001979	6
215446.950000	36711.730000	-60017.700000	70355.351132	-1.021832	6
226383.881000	34369.340000	-58618.330000	67951.159990	-1.040493	6
237876.013000	31911.900000	-57160.980000	65465.616901	-1.061617	6
249951.531000	29710.700000	-55550.150000	62996.387670	-1.079663	6
262640.049000	27638.890000	-54157.150000	60802.180360	-1.098906	6
275972.686000	25634.390000	-52217.060000	58169.951914	-1.114439	6
289982.140000	24118.540000	-50327.270000	55808.046708	-1.123899	6
304702.769000	22102.270000	-48872.780000	53638.222977	-1.146080	6
320170.674000	20562.220000	-47566.980000	51821.062105	-1.162776	6
336423.791000	19914.930000	-45326.700000	49508.728218	-1.156822	6
353501.980000	17129.900000	-44286.450000	47483.924939	-1.201723	6
371447.124000	16262.260000	-42379.410000	45392.460742	-1.204394	6
390303.235000	14518.980000	-41381.970000	43855.082047	-1.233362	6
410116.555000	13397.870000	-39646.830000	41849.421138	-1.244914	6
430935.677000	12683.130000	-38087.720000	40143.943521	-1.249348	6
452811.659000	11514.950000	-36419.660000	38196.671426	-1.264568	6
475798.151000	10911.480000	-35071.330000	36729.532855	-1.269167	6
499951.528000	9463.988000	-33387.010000	34702.442358	-1.294579	6
525331.025000	8649.213000	-31928.860000	33079.615875	-1.306255	6
551998.885000	8085.196000	-30781.240000	31825.384998	-1.313932	6
580020.509000	7534.831000	-29390.360000	30340.846052	-1.319831	6
609464.621000	6994.939000	-28015.860000	28875.899694	-1.326121	6
640403.431000	6243.908000	-26582.710000	27306.168864	-1.340092	6
672912.817000	5938.779000	-25908.360000	26580.297476	-1.345467	6
707072.506000	5435.033000	-24315.110000	24915.139133	-1.350886	6
742966.274000	5497.301000	-23085.920000	23731.414213	-1.337026	6
780682.151000	4663.620000	-22587.980000	23064.392296	-1.367193	6
820312.633000	4303.745000	-21754.470000	22176.094922	-1.375486	6
861954.914000	3592.186000	-20725.250000	21034.252728	-1.399177	6
905711.120000	3403.384000	-19898.390000	20187.346216	-1.401397	6
951688.563000	3268.925000	-18897.200000	19177.852812	-1.399507	6
1000000.000000	2735.138000	-18181.400000	18385.980687	-1.421480	6
