# Supplementary material for: PortaDrop: A portable digital microfluidic platform providing versatile opportunities for Lab-On-A-Chip applications
Source: PLoS One. 2020 Sep 3;15(9):e0238581. doi: 10.1371/journal.pone.0238581 (PMC7470335; doi:10.1371/journal.pone.0238581)
Supplement: S1 Experiment data — (ZIP) [file pone.0238581.s002.zip › S1 Experiment Data/Fig11_Passive_Dispensing_Spectra/V10/IMP_V10_1_PBS.csv]

Frequency	Real	Imag	Abs	Phase	Time
50.000000	332855.600000	-791478.500000	858621.608401	-1.172702	6
52.538000	374749.200000	-824053.100000	905262.654990	-1.143988	6
55.205000	368268.400000	-720784.900000	809414.903808	-1.098445	6
58.008000	286364.100000	-755035.100000	807516.191789	-1.208285	6
60.952000	286239.100000	-681905.600000	739545.853670	-1.173369	6
64.047000	307191.900000	-645364.100000	714745.888407	-1.126534	6
67.298000	292097.200000	-619744.000000	685130.206445	-1.130356	6
70.714000	301750.300000	-611186.000000	681616.879300	-1.112191	6
74.304000	274824.900000	-554607.200000	618965.162147	-1.110731	6
78.076000	289798.600000	-551252.700000	622786.293859	-1.086794	6
82.039000	288727.900000	-519810.600000	594614.883862	-1.063780	6
86.204000	262700.600000	-507927.400000	571840.754853	-1.093483	6
90.580000	290566.900000	-510711.300000	587584.168714	-1.053524	6
95.178000	266669.200000	-467016.600000	537788.961308	-1.051969	6
100.010000	260551.400000	-442811.600000	513779.276671	-1.038948	6
105.087000	256498.800000	-419933.200000	492072.684533	-1.022467	6
110.421000	247184.300000	-403779.500000	473432.110008	-1.021472	6
116.027000	244815.800000	-392131.000000	462278.592507	-1.012685	6
121.917000	240503.700000	-374771.100000	445303.724562	-1.000253	6
128.106000	235607.200000	-360341.200000	430530.525177	-0.991723	6
134.609000	234942.800000	-342571.900000	415395.746176	-0.969650	6
141.442000	233622.700000	-327446.400000	402244.590800	-0.951088	6
148.622000	232616.600000	-313111.800000	390063.433168	-0.931843	6
156.167000	230892.600000	-302733.400000	380734.690054	-0.919221	6
164.094000	230372.700000	-286021.100000	367259.650044	-0.892747	6
172.424000	226940.300000	-276451.600000	357669.382121	-0.883438	6
181.177000	224235.900000	-265649.400000	347636.796915	-0.869735	6
190.375000	222766.500000	-253078.000000	337154.842181	-0.849013	6
200.039000	218918.700000	-244053.700000	327853.024530	-0.839635	6
210.194000	223115.800000	-230179.200000	320566.879640	-0.800979	6
220.864000	213871.600000	-222132.700000	308356.932297	-0.804343	6
232.076000	216703.500000	-214975.700000	305245.734618	-0.781396	6
243.857000	211555.600000	-207695.900000	296468.141236	-0.776192	6
256.236000	207005.900000	-199458.000000	287462.930478	-0.766831	6
269.243000	207421.100000	-191270.900000	282149.020753	-0.744912	6
282.911000	210867.400000	-180758.200000	277738.343140	-0.708666	6
297.273000	204412.800000	-177034.900000	270418.099657	-0.713747	6
312.364000	201416.600000	-167948.400000	262250.475344	-0.695035	6
328.221000	202054.000000	-159114.300000	257183.163097	-0.667063	6
344.882000	199376.300000	-155901.400000	253093.175577	-0.663635	6
362.390000	198367.400000	-150005.600000	248699.226806	-0.647458	6
380.786000	199407.000000	-144644.000000	246343.334363	-0.627551	6
400.116000	196693.000000	-138528.600000	240579.112283	-0.613598	6
420.428000	195952.300000	-134329.700000	237574.771761	-0.600943	6
441.770000	194785.500000	-128060.300000	233111.199745	-0.581590	6
464.196000	193250.800000	-124872.700000	230084.903690	-0.573677	6
487.761000	192523.800000	-118709.100000	226179.716131	-0.552532	6
512.521000	189979.200000	-115673.700000	222424.147305	-0.546920	6
538.539000	190224.000000	-112461.500000	220981.354775	-0.533928	6
565.877000	189013.900000	-107112.000000	217253.849073	-0.515566	6
594.604000	187734.600000	-104601.600000	214908.759151	-0.508337	6
624.788000	186322.700000	-101903.500000	212368.716735	-0.500475	6
656.505000	186369.700000	-98180.520000	210649.186055	-0.484861	6
689.831000	183784.900000	-95004.330000	206888.163477	-0.477101	6
724.850000	182253.000000	-92367.140000	204322.892895	-0.469079	6
761.646000	182133.700000	-88780.530000	202619.513332	-0.453555	6
800.310000	180100.100000	-86697.330000	199881.147308	-0.448644	6
840.937000	179326.200000	-84221.420000	198118.988472	-0.439078	6
883.626000	177975.300000	-81570.580000	195777.850973	-0.429756	6
928.483000	177237.900000	-78945.380000	194024.859798	-0.419039	6
975.616000	175842.500000	-76351.380000	191703.202984	-0.409640	6
1025.142000	175017.200000	-74474.060000	190203.590683	-0.402315	6
1077.183000	173713.800000	-71901.450000	188006.124428	-0.392438	6
1131.865000	171926.700000	-70104.800000	185670.334615	-0.387178	6
1189.322000	170870.500000	-68407.700000	184055.266672	-0.380807	6
1249.697000	169673.500000	-67158.420000	182481.094854	-0.376889	6
1313.137000	168655.200000	-65141.380000	180798.163363	-0.368588	6
1379.797000	167231.400000	-63887.100000	179019.280225	-0.364918	6
1449.840000	166381.200000	-62039.590000	177571.434755	-0.356907	6
1523.440000	164760.800000	-60304.970000	175450.308131	-0.350870	6
1600.776000	163350.900000	-58695.450000	173576.128490	-0.344955	6
1682.037000	163101.300000	-56940.930000	172755.039206	-0.335885	6
1767.424000	161752.000000	-56008.660000	171174.412512	-0.333341	6
1857.146000	160768.700000	-54693.220000	169817.323067	-0.327916	6
1951.422000	159327.200000	-53043.490000	167924.889433	-0.321380	6
2050.483000	158593.900000	-51708.850000	166810.761900	-0.315177	6
2154.574000	157388.100000	-50904.880000	165415.600321	-0.312816	6
2263.949000	156364.300000	-49725.910000	164080.652241	-0.307900	6
2378.875000	155244.600000	-48436.640000	162625.317597	-0.302431	6
2499.636000	153932.200000	-47203.680000	161007.172518	-0.297549	6
2626.528000	153136.100000	-46766.220000	160117.907981	-0.296394	6
2759.861000	152540.100000	-45223.560000	159102.647643	-0.288215	6
2899.962000	151474.900000	-44478.940000	157870.267731	-0.285611	6
3047.175000	150966.800000	-43289.780000	157050.882693	-0.279257	6
3201.862000	149800.900000	-42929.350000	155830.801616	-0.279096	6
3364.401000	148865.700000	-41499.280000	154541.861245	-0.271868	6
3535.191000	147878.800000	-41069.630000	153475.906897	-0.270898	6
3714.651000	147036.100000	-39937.130000	152363.345513	-0.265216	6
3903.222000	146612.700000	-38835.380000	151668.950484	-0.258937	6
4101.364000	145228.100000	-38460.440000	150234.504940	-0.258885	6
4309.566000	144808.200000	-37533.970000	149593.494816	-0.253617	6
4528.336000	143615.200000	-36781.200000	148250.404197	-0.250720	6
4758.212000	143667.700000	-36290.180000	148180.245606	-0.247422	6
4999.758000	142172.800000	-35765.680000	146602.486083	-0.246451	6
5253.565000	141598.400000	-35174.450000	145901.846511	-0.243482	6
5520.256000	141457.600000	-34274.750000	145550.716540	-0.237716	6
5800.486000	140427.300000	-34442.980000	144589.575892	-0.240524	6
6094.942000	139390.900000	-33489.420000	143357.470174	-0.235786	6
6404.345000	138783.400000	-33082.550000	142671.956705	-0.234008	6
6729.454000	138122.900000	-32629.130000	141924.612485	-0.231980	6
7071.068000	137690.100000	-32188.430000	141402.470501	-0.229650	6
7430.023000	137314.900000	-31722.430000	140931.523539	-0.227037	6
7807.200000	136336.800000	-31628.210000	139957.374590	-0.227954	6
8203.524000	135742.400000	-31023.000000	139242.327210	-0.224684	6
8619.967000	134888.800000	-30858.070000	138373.439827	-0.224897	6
9057.550000	134674.300000	-30941.350000	138182.973699	-0.225830	6
9517.347000	133982.200000	-30627.050000	137438.153758	-0.224729	6
10000.485000	133467.900000	-30709.760000	136955.356557	-0.226155	6
10508.149000	132724.200000	-30375.380000	136155.708568	-0.224986	6
11041.583000	132216.800000	-30255.900000	135634.441375	-0.224962	6
11602.097000	131647.400000	-30219.210000	135071.235205	-0.225638	6
12191.065000	130994.300000	-30358.630000	134466.178082	-0.227735	6
12809.931000	130441.100000	-30522.160000	133964.483429	-0.229856	6
13460.214000	129976.300000	-30220.680000	133443.351507	-0.228450	6
14143.507000	129362.200000	-30478.160000	132904.089575	-0.231384	6
14861.487000	128859.000000	-30532.690000	132426.912067	-0.232656	6
15615.914000	128208.200000	-30520.530000	131790.915084	-0.233705	6
16408.639000	127410.700000	-30895.550000	131103.094869	-0.237896	6
17241.605000	126964.700000	-31158.380000	130732.091280	-0.240654	6
18116.857000	126293.400000	-31382.910000	130134.199670	-0.243559	6
19036.539000	125529.400000	-31633.630000	129453.917713	-0.246862	6
20002.909000	125210.400000	-31862.590000	129200.885870	-0.249184	6
21018.335000	124462.000000	-32268.510000	128577.004871	-0.253678	6
22085.308000	123767.800000	-32699.160000	128014.465517	-0.258296	6
23206.444000	123077.100000	-33255.740000	127490.849818	-0.263901	6
24384.494000	122388.500000	-33763.170000	126960.216527	-0.269174	6
25622.347000	121713.200000	-34445.110000	126493.354202	-0.275791	6
26923.037000	120961.000000	-34891.190000	125892.647365	-0.280827	6
28289.756000	120164.900000	-35587.410000	125323.848259	-0.287925	6
29725.855000	119227.000000	-36214.550000	124605.662635	-0.294889	6
31234.856000	118578.200000	-36680.090000	124121.789053	-0.299997	6
32820.459000	117589.100000	-37813.970000	123519.604784	-0.311133	6
34486.554000	116783.500000	-38565.570000	122986.540165	-0.318956	6
36237.227000	115762.800000	-39290.570000	122248.823122	-0.327206	6
38076.770000	114768.200000	-40187.920000	121601.022385	-0.336823	6
40009.696000	113983.500000	-41241.620000	121215.137225	-0.347167	6
42040.745000	112606.000000	-42192.630000	120251.109194	-0.358501	6
44174.898000	111446.200000	-43089.160000	119486.113017	-0.368933	6
46417.388000	110115.300000	-43851.490000	118525.661649	-0.378982	6
48773.717000	108942.000000	-45249.550000	117965.593031	-0.393673	6
51249.662000	107524.900000	-46130.160000	117002.546048	-0.405269	6
53851.295000	105969.800000	-47192.000000	116002.945549	-0.418967	6
56584.998000	104566.300000	-48275.200000	115172.071401	-0.432517	6
59457.474000	102895.300000	-49492.510000	114179.469732	-0.448331	6
62475.768000	101156.100000	-50808.490000	113199.201513	-0.465468	6
65647.282000	99408.390000	-51688.390000	112043.374026	-0.479488	6
68979.795000	97517.480000	-52723.490000	110857.680398	-0.495642	6
72481.480000	95429.000000	-53916.930000	109607.159354	-0.514283	6
76160.923000	93429.420000	-54827.340000	108328.637640	-0.530681	6
80027.150000	91235.140000	-55834.220000	106964.063563	-0.549183	6
84089.642000	89102.450000	-56780.800000	105656.546625	-0.567362	6
88358.361000	86733.280000	-57699.770000	104172.574690	-0.587025	6
92843.777000	84178.950000	-58449.980000	102481.685120	-0.606927	6
97556.891000	82064.520000	-58785.860000	100947.326754	-0.621607	6
102509.261000	79112.200000	-59722.220000	99123.578177	-0.646633	6
107713.032000	76921.170000	-60248.150000	97707.246264	-0.664441	6
113180.967000	73848.700000	-61066.090000	95826.394274	-0.690934	6
118926.476000	71003.970000	-60961.920000	93583.756314	-0.709449	6
124963.650000	67818.980000	-61556.770000	91589.573539	-0.737033	6
131307.294000	65306.840000	-62207.440000	90192.843076	-0.761097	6
137972.966000	62878.430000	-61404.270000	87887.321802	-0.773537	6
144977.014000	59826.350000	-61449.280000	85762.498604	-0.798780	6
152336.615000	56901.020000	-61275.090000	83620.348789	-0.822394	6
160069.818000	53676.150000	-61065.080000	81302.355896	-0.849706	6
168195.589000	51295.490000	-60313.550000	79176.711273	-0.866023	6
176733.855000	48595.620000	-59738.130000	77007.651951	-0.887891	6
185705.557000	45765.390000	-59008.830000	74676.053322	-0.911131	6
195132.699000	42949.660000	-58203.340000	72334.653392	-0.935069	6
205038.398000	40493.350000	-57365.390000	70217.514653	-0.956132	6
215446.950000	38031.710000	-56253.770000	67903.590514	-0.976309	6
226383.881000	35396.130000	-55164.000000	65543.519245	-1.000312	6
237876.013000	33238.380000	-53993.980000	63404.572243	-1.018989	6
249951.531000	31006.220000	-52718.270000	61160.458390	-1.039136	6
262640.049000	28911.850000	-51492.760000	59054.207325	-1.059187	6
275972.686000	27416.200000	-49304.700000	56414.550114	-1.063315	6
289982.140000	25169.250000	-48406.890000	54559.308509	-1.091315	6
304702.769000	23131.930000	-46987.480000	52372.793149	-1.113328	6
320170.674000	21608.310000	-45562.380000	50426.674809	-1.127954	6
336423.791000	20095.860000	-44766.590000	49070.267672	-1.148855	6
353501.980000	18362.550000	-42857.310000	46625.446517	-1.166001	6
371447.124000	16956.160000	-41222.020000	44573.156662	-1.180555	6
390303.235000	15709.140000	-39421.310000	42436.031408	-1.191589	6
410116.555000	14305.210000	-38154.590000	40748.150525	-1.212089	6
430935.677000	13361.380000	-37156.770000	39486.099229	-1.225600	6
452811.659000	12262.580000	-35461.870000	37522.194661	-1.237871	6
475798.151000	11176.090000	-34248.340000	36025.737750	-1.255366	6
499951.528000	10502.410000	-32754.600000	34397.157397	-1.260514	6
525331.025000	9505.279000	-31178.980000	32595.691781	-1.274885	6
551998.885000	8590.146000	-29971.660000	31178.374099	-1.291670	6
580020.509000	7965.305000	-28802.380000	29883.493394	-1.300989	6
609464.621000	7232.021000	-27669.490000	28599.000063	-1.315144	6
640403.431000	6529.518000	-26355.540000	27152.331281	-1.327939	6
672912.817000	6069.423000	-25077.120000	25801.159723	-1.333333	6
707072.506000	5758.049000	-23901.710000	24585.501199	-1.334396	6
742966.274000	5713.676000	-22937.860000	23638.771432	-1.326671	6
780682.151000	4882.091000	-22105.900000	22638.587132	-1.353435	6
820312.633000	4407.819000	-21245.310000	21697.743324	-1.366226	6
861954.914000	3924.326000	-20694.380000	21063.183476	-1.383389	6
905711.120000	3658.967000	-19721.030000	20057.593668	-1.387346	6
951688.563000	3361.221000	-18854.890000	19152.145664	-1.394382	6
1000000.000000	2862.633000	-17898.470000	18125.945383	-1.412202	6
