# Supplementary material for: PortaDrop: A portable digital microfluidic platform providing versatile opportunities for Lab-On-A-Chip applications
Source: PLoS One. 2020 Sep 3;15(9):e0238581. doi: 10.1371/journal.pone.0238581 (PMC7470335; doi:10.1371/journal.pone.0238581)
Supplement: S1 Experiment data — (ZIP) [file pone.0238581.s002.zip › S1 Experiment Data/Fig11_Passive_Dispensing_Spectra/V2/IMP_V02_1_PBS.csv]

Frequency	Real	Imag	Abs	Phase	Time
50.000000	325310.900000	-870506.200000	929305.238281	-1.213163	6
52.538000	336707.800000	-779793.500000	849382.154994	-1.163188	6
55.205000	324605.700000	-768808.700000	834527.218051	-1.171284	6
58.008000	306228.600000	-736695.900000	797807.498420	-1.176848	6
60.952000	306231.400000	-700503.700000	764514.946917	-1.158672	6
64.047000	326188.000000	-685554.200000	759199.033509	-1.126694	6
67.298000	298597.500000	-644550.000000	710355.664091	-1.136966	6
70.714000	288514.600000	-614791.900000	679124.255728	-1.132019	6
74.304000	285048.600000	-597316.000000	661845.229807	-1.125542	6
78.076000	275572.600000	-569355.000000	632538.831927	-1.120024	6
82.039000	271991.200000	-539469.400000	604157.633746	-1.103808	6
86.204000	280353.300000	-519416.100000	590246.607580	-1.075859	6
90.580000	262374.300000	-495169.100000	560386.215833	-1.083541	6
95.178000	267044.600000	-478452.000000	547931.687980	-1.061723	6
100.010000	269352.400000	-456995.400000	530467.257243	-1.038209	6
105.087000	262583.500000	-438176.600000	510831.505743	-1.030918	6
110.421000	246792.400000	-418187.500000	485579.317778	-1.037653	6
116.027000	252417.200000	-395848.700000	469479.111514	-1.003144	6
121.917000	241570.500000	-386401.300000	455699.759833	-1.012067	6
128.106000	231422.800000	-363694.200000	431080.019803	-1.004104	6
134.609000	238024.700000	-352344.800000	425208.908535	-0.976672	6
141.442000	233569.200000	-337503.900000	410442.996900	-0.965427	6
148.622000	232500.500000	-321511.400000	396769.533647	-0.944703	6
156.167000	228446.100000	-306581.900000	382335.038955	-0.930414	6
164.094000	225041.400000	-295428.300000	371377.856307	-0.919820	6
172.424000	223833.200000	-283404.800000	361136.514472	-0.902306	6
181.177000	222644.600000	-269898.400000	349879.642494	-0.881044	6
190.375000	218712.600000	-259872.500000	339660.003025	-0.871190	6
200.039000	218490.700000	-247802.000000	330369.516134	-0.848176	6
210.194000	215002.000000	-238519.400000	321118.925291	-0.837207	6
220.864000	217137.100000	-229045.800000	315611.309515	-0.812082	6
232.076000	211534.000000	-220699.200000	305703.729183	-0.806599	6
243.857000	210892.200000	-209034.300000	296935.781942	-0.780974	6
256.236000	209846.400000	-202515.000000	291629.622669	-0.767621	6
269.243000	208645.700000	-194566.800000	285288.043547	-0.750496	6
282.911000	205100.200000	-186927.200000	277502.919156	-0.739075	6
297.273000	202660.400000	-177688.200000	269526.128877	-0.719836	6
312.364000	202385.100000	-170786.400000	264816.395125	-0.700924	6
328.221000	200910.100000	-165445.500000	260263.485246	-0.688895	6
344.882000	199674.200000	-157910.700000	254569.391955	-0.669132	6
362.390000	197231.500000	-151021.900000	248410.706033	-0.653479	6
380.786000	197402.000000	-145628.200000	245306.180597	-0.635598	6
400.116000	195179.400000	-140386.500000	240423.309117	-0.623541	6
420.428000	194107.600000	-135121.500000	236507.040360	-0.608115	6
441.770000	194459.100000	-129460.900000	233611.785237	-0.587367	6
464.196000	193171.800000	-124836.800000	229999.067280	-0.573733	6
487.761000	191008.400000	-120427.700000	225803.099620	-0.562533	6
512.521000	190371.700000	-116202.300000	223034.433858	-0.548029	6
538.539000	189423.800000	-111784.500000	219948.063066	-0.533130	6
565.877000	188102.800000	-106663.500000	216240.064743	-0.515838	6
594.604000	187271.300000	-103957.100000	214190.612409	-0.506762	6
624.788000	185662.700000	-100144.700000	210949.280893	-0.494661	6
656.505000	185090.700000	-95609.660000	208326.124890	-0.476804	6
689.831000	184539.100000	-92871.580000	206590.923810	-0.466254	6
724.850000	184112.300000	-90360.050000	205090.900937	-0.456251	6
761.646000	182651.200000	-87843.310000	202676.856037	-0.448279	6
800.310000	180778.600000	-84828.920000	199691.882375	-0.438740	6
840.937000	180646.800000	-82235.420000	198484.081611	-0.427193	6
883.626000	179573.900000	-79335.970000	196318.571962	-0.416015	6
928.483000	178430.300000	-76970.390000	194323.989499	-0.407258	6
975.616000	177398.000000	-75735.690000	192888.426671	-0.403500	6
1025.142000	176737.600000	-72302.300000	190954.973329	-0.388321	6
1077.183000	175354.200000	-69967.160000	188797.507759	-0.379648	6
1131.865000	174289.900000	-68665.410000	187328.342149	-0.375299	6
1189.322000	173977.100000	-66650.220000	186306.959479	-0.365851	6
1249.697000	172604.600000	-65204.770000	184510.189344	-0.361197	6
1313.137000	171489.100000	-62949.980000	182677.889743	-0.351808	6
1379.797000	171279.400000	-61285.360000	181913.518505	-0.343615	6
1449.840000	169450.700000	-59752.890000	179677.343018	-0.339013	6
1523.440000	168469.300000	-58025.340000	178182.056124	-0.331701	6
1600.776000	167839.100000	-56798.610000	177189.293093	-0.326314	6
1682.037000	166440.600000	-55146.570000	175338.579643	-0.319945	6
1767.424000	165448.100000	-53901.930000	174007.160345	-0.314950	6
1857.146000	164937.100000	-52864.080000	173201.783798	-0.310166	6
1951.422000	163805.800000	-50962.200000	171550.243201	-0.301621	6
2050.483000	162191.600000	-50144.510000	169766.271661	-0.299847	6
2154.574000	162083.200000	-49312.320000	169418.619479	-0.295343	6
2263.949000	160490.200000	-47734.160000	167438.509092	-0.289095	6
2378.875000	159599.600000	-46996.580000	166375.211050	-0.286372	6
2499.636000	158720.600000	-45886.900000	165220.569107	-0.281432	6
2626.528000	157948.600000	-44924.370000	164213.151915	-0.277106	6
2759.861000	157523.600000	-44047.130000	163565.993465	-0.272659	6
2899.962000	156262.100000	-42846.190000	162029.750027	-0.267617	6
3047.175000	155308.100000	-41801.800000	160835.308340	-0.262923	6
3201.862000	154830.100000	-41406.950000	160271.318003	-0.261319	6
3364.401000	153906.600000	-40245.940000	159081.668366	-0.255769	6
3535.191000	152561.800000	-39661.020000	157632.799019	-0.254337	6
3714.651000	152171.400000	-38418.840000	156946.303699	-0.247303	6
3903.222000	151390.600000	-37663.900000	156005.394559	-0.243836	6
4101.364000	150579.000000	-37561.290000	155193.059598	-0.244457	6
4309.566000	149865.800000	-36592.700000	154268.544114	-0.239484	6
4528.336000	149206.900000	-35869.110000	153457.785921	-0.235922	6
4758.212000	147938.900000	-35227.180000	152075.219362	-0.233766	6
4999.758000	147903.700000	-34544.760000	151884.314256	-0.229449	6
5253.565000	147030.000000	-34554.310000	151035.827669	-0.230827	6
5520.256000	146463.100000	-33879.770000	150330.564014	-0.227321	6
5800.486000	145826.900000	-33042.960000	149523.650200	-0.222828	6
6094.942000	145182.800000	-33060.460000	148899.427236	-0.223898	6
6404.345000	144463.800000	-32522.950000	148079.477941	-0.221437	6
6729.454000	144002.600000	-32338.720000	147589.097219	-0.220905	6
7071.068000	143273.900000	-31847.210000	146770.757326	-0.218726	6
7430.023000	142344.200000	-31847.340000	145863.375591	-0.220110	6
7807.200000	141648.500000	-31034.650000	145008.437868	-0.215688	6
8203.524000	141352.500000	-30965.480000	144704.492701	-0.215659	6
8619.967000	140768.000000	-31086.090000	144159.546390	-0.217344	6
9057.550000	140367.900000	-30874.160000	143723.210047	-0.216504	6
9517.347000	139914.300000	-30634.800000	143228.845962	-0.215552	6
10000.485000	139643.200000	-30592.500000	142954.973200	-0.215669	6
10508.149000	138651.800000	-30480.920000	141962.699775	-0.216396	6
11041.583000	138137.200000	-30452.090000	141453.935291	-0.216978	6
11602.097000	137443.100000	-30557.550000	140799.039768	-0.218770	6
12191.065000	136975.200000	-30520.270000	140334.216412	-0.219235	6
12809.931000	136322.300000	-30578.790000	139709.813095	-0.220660	6
13460.214000	135869.200000	-30733.440000	139301.772576	-0.222455	6
14143.507000	135197.100000	-31044.930000	138715.693154	-0.225714	6
14861.487000	134598.900000	-31120.630000	138149.764722	-0.227217	6
15615.914000	134045.400000	-31463.720000	137688.543232	-0.230551	6
16408.639000	133658.700000	-31713.250000	137369.495563	-0.232962	6
17241.605000	132899.700000	-31944.520000	136684.975832	-0.235891	6
18116.857000	132212.100000	-32294.190000	136099.059858	-0.239570	6
19036.539000	131711.800000	-32702.020000	135710.796812	-0.243364	6
20002.909000	130878.700000	-33174.930000	135017.813988	-0.248250	6
21018.335000	130230.900000	-33569.280000	134487.857722	-0.252276	6
22085.308000	129507.600000	-34218.080000	133951.840064	-0.258314	6
23206.444000	128747.300000	-34882.290000	133389.060320	-0.264584	6
24384.494000	128164.200000	-35436.380000	132972.926527	-0.269753	6
25622.347000	127373.200000	-36128.740000	132397.952900	-0.276385	6
26923.037000	126571.100000	-36790.280000	131809.590158	-0.282874	6
28289.756000	125871.800000	-37537.640000	131349.855166	-0.289824	6
29725.855000	124799.100000	-38334.910000	130554.129332	-0.298024	6
31234.856000	123953.400000	-39239.300000	130016.029920	-0.306584	6
32820.459000	123078.900000	-40061.830000	129434.793808	-0.314681	6
34486.554000	121983.800000	-40876.090000	128650.309740	-0.323335	6
36237.227000	121029.700000	-41709.730000	128015.193859	-0.331877	6
38076.770000	119996.600000	-42841.270000	127414.906611	-0.342916	6
40009.696000	118584.200000	-43634.190000	126357.251579	-0.352584	6
42040.745000	117558.000000	-44909.620000	125844.178779	-0.364912	6
44174.898000	116077.700000	-45919.240000	124830.320994	-0.376699	6
46417.388000	114719.700000	-47197.590000	124049.272750	-0.390309	6
48773.717000	113404.800000	-48111.690000	123188.406020	-0.401233	6
51249.662000	111844.500000	-49273.780000	122217.419281	-0.414973	6
53851.295000	110173.500000	-50336.930000	121128.058781	-0.428567	6
56584.998000	108369.700000	-51725.500000	120081.302576	-0.445328	6
59457.474000	106706.600000	-52926.550000	119111.368804	-0.460443	6
62475.768000	104761.400000	-54138.460000	117923.380977	-0.476980	6
65647.282000	102935.700000	-55174.820000	116790.492321	-0.492041	6
68979.795000	100925.000000	-56369.630000	115600.133267	-0.509368	6
72481.480000	98867.160000	-57421.580000	114332.642654	-0.526179	6
76160.923000	96436.020000	-58483.170000	112783.807023	-0.545145	6
80027.150000	94051.520000	-59452.770000	111266.887595	-0.563710	6
84089.642000	91608.450000	-60378.000000	109716.047119	-0.582737	6
88358.361000	89022.630000	-61461.860000	108178.504735	-0.604259	6
92843.777000	86466.730000	-62163.820000	106493.360891	-0.623320	6
97556.891000	83707.730000	-62165.130000	104266.425323	-0.638777	6
102509.261000	81560.230000	-62943.300000	103023.929902	-0.657270	6
107713.032000	78368.170000	-63698.570000	100990.484152	-0.682504	6
113180.967000	75232.980000	-64583.000000	99151.223738	-0.709374	6
118926.476000	72331.530000	-65284.450000	97436.695572	-0.734235	6
124963.650000	69347.970000	-64746.240000	94874.741303	-0.751094	6
131307.294000	66631.690000	-64952.660000	93051.760614	-0.772639	6
137972.966000	63053.200000	-64308.720000	90062.853043	-0.795256	6
144977.014000	60210.540000	-64462.860000	88208.669905	-0.819493	6
152336.615000	57444.670000	-64144.150000	86106.690162	-0.840442	6
160069.818000	54382.900000	-63794.180000	83828.379528	-0.864868	6
168195.589000	51340.300000	-63305.160000	81506.868954	-0.889386	6
176733.855000	48338.510000	-62414.070000	78943.826123	-0.911811	6
185705.557000	45611.550000	-61295.630000	76403.977321	-0.931066	6
195132.699000	42802.930000	-60525.920000	74131.489992	-0.955265	6
205038.398000	40352.120000	-59445.590000	71847.559172	-0.974435	6
215446.950000	37625.680000	-58187.940000	69293.059948	-0.996799	6
226383.881000	35303.730000	-57009.170000	67055.192312	-1.016332	6
237876.013000	32967.380000	-55705.410000	64729.752412	-1.036416	6
249951.531000	30722.710000	-54336.930000	62421.045102	-1.056198	6
262640.049000	28448.500000	-53036.370000	60184.497132	-1.078458	6
275972.686000	26412.250000	-51563.850000	57934.770017	-1.097417	6
289982.140000	25445.310000	-49751.190000	55880.629089	-1.098030	6
304702.769000	22689.900000	-49276.750000	54249.697258	-1.139279	6
320170.674000	21053.520000	-46805.000000	51322.107609	-1.148098	6
336423.791000	19611.600000	-45136.370000	49212.871805	-1.160910	6
353501.980000	18474.680000	-43552.490000	47308.912335	-1.169609	6
371447.124000	16638.520000	-42061.800000	45233.122455	-1.194112	6
390303.235000	14913.580000	-40837.630000	43475.589616	-1.220652	6
410116.555000	13839.670000	-39200.720000	41572.020810	-1.231410	6
430935.677000	13044.430000	-37889.720000	40072.285132	-1.239232	6
452811.659000	12217.090000	-36047.640000	38061.655740	-1.244031	6
475798.151000	11107.460000	-34766.240000	36497.494591	-1.261556	6
499951.528000	10036.720000	-33198.120000	34682.141224	-1.277205	6
525331.025000	9284.307000	-31972.770000	33293.488522	-1.288187	6
551998.885000	8427.309000	-30518.550000	31660.723793	-1.301373	6
580020.509000	7884.235000	-29160.920000	30207.952873	-1.306740	6
609464.621000	7066.093000	-27860.590000	28742.688556	-1.322410	6
640403.431000	6390.430000	-26578.390000	27335.844794	-1.334838	6
672912.817000	5993.091000	-25678.460000	26368.550353	-1.341511	6
707072.506000	5532.744000	-24168.310000	24793.516580	-1.345749	6
742966.274000	5509.545000	-23155.920000	23802.346883	-1.337207	6
780682.151000	4779.539000	-22466.010000	22968.796189	-1.361176	6
820312.633000	4323.684000	-21661.860000	22089.147154	-1.373786	6
861954.914000	3787.433000	-20886.290000	21226.911191	-1.391410	6
905711.120000	3538.035000	-19885.760000	20198.047986	-1.394721	6
951688.563000	2982.941000	-19330.640000	19559.437104	-1.417692	6
1000000.000000	3006.592000	-17987.800000	18237.339288	-1.405181	6
