# Supplementary material for: PortaDrop: A portable digital microfluidic platform providing versatile opportunities for Lab-On-A-Chip applications
Source: PLoS One. 2020 Sep 3;15(9):e0238581. doi: 10.1371/journal.pone.0238581 (PMC7470335; doi:10.1371/journal.pone.0238581)
Supplement: S1 Experiment data — (ZIP) [file pone.0238581.s002.zip › S1 Experiment Data/Fig11_Passive_Dispensing_Spectra/V3/IMP_V03_1_PBS.csv]

Frequency	Real	Imag	Abs	Phase	Time
50.000000	334047.700000	-823352.100000	888536.181846	-1.185371	6
52.538000	336270.600000	-803867.200000	871366.967276	-1.174601	6
55.205000	313109.300000	-759106.600000	821145.701998	-1.179586	6
58.008000	299907.000000	-726737.500000	786188.019850	-1.179410	6
60.952000	303583.300000	-692067.900000	755725.345777	-1.157412	6
64.047000	285028.200000	-678521.000000	735956.399684	-1.173106	6
67.298000	288681.100000	-660782.300000	721089.471210	-1.158908	6
70.714000	285405.200000	-624799.600000	686899.314563	-1.142306	6
74.304000	275611.400000	-584071.100000	645833.332730	-1.129897	6
78.076000	267633.900000	-557195.500000	618138.115351	-1.123014	6
82.039000	271291.500000	-536886.700000	601536.704291	-1.102914	6
86.204000	267580.600000	-530778.400000	594411.547165	-1.103851	6
90.580000	248375.700000	-490908.300000	550164.927417	-1.102399	6
95.178000	246503.000000	-463908.100000	525332.708152	-1.082375	6
100.010000	255198.200000	-451886.500000	518967.754456	-1.056707	6
105.087000	256095.000000	-430245.600000	500695.441705	-1.033892	6
110.421000	239814.100000	-422417.900000	485744.464507	-1.054452	6
116.027000	243094.200000	-398229.300000	466563.356311	-1.022737	6
121.917000	234686.300000	-372821.800000	440538.027828	-1.008977	6
128.106000	226362.500000	-365581.700000	429988.326331	-1.016390	6
134.609000	227565.600000	-349829.500000	417332.938280	-0.994067	6
141.442000	218039.300000	-329430.700000	395051.544038	-0.986124	6
148.622000	223979.900000	-324054.100000	393926.459293	-0.966014	6
156.167000	217695.400000	-305628.200000	375233.105971	-0.951871	6
164.094000	217909.600000	-297550.100000	368809.782655	-0.938690	6
172.424000	213733.000000	-283637.700000	355150.869562	-0.925032	6
181.177000	212575.400000	-269929.000000	343584.000975	-0.903710	6
190.375000	210554.200000	-257294.000000	332465.447188	-0.884972	6
200.039000	208783.400000	-252533.500000	327663.969240	-0.879953	6
210.194000	206964.500000	-239950.800000	316876.459651	-0.859073	6
220.864000	201631.500000	-228469.100000	304718.544639	-0.847716	6
232.076000	202005.700000	-215538.800000	295403.583489	-0.817798	6
243.857000	200528.900000	-208660.400000	289397.654212	-0.805268	6
256.236000	197808.900000	-198863.100000	280490.451639	-0.788056	6
269.243000	196321.900000	-192697.800000	275090.404312	-0.776082	6
282.911000	193242.200000	-184035.600000	266855.110366	-0.761000	6
297.273000	193197.700000	-178512.800000	263044.047736	-0.745912	6
312.364000	193218.400000	-168614.700000	256445.446742	-0.717505	6
328.221000	190996.400000	-163107.500000	251164.649920	-0.706801	6
344.882000	190192.300000	-156378.400000	246226.145983	-0.688139	6
362.390000	188842.100000	-149147.200000	240637.125150	-0.668489	6
380.786000	186891.300000	-144627.100000	236316.220497	-0.658595	6
400.116000	185503.700000	-138271.500000	231366.874089	-0.640540	6
420.428000	185104.800000	-133973.400000	228500.894726	-0.626502	6
441.770000	183440.900000	-128021.300000	223696.260690	-0.609307	6
464.196000	182220.500000	-122468.700000	219551.572757	-0.591748	6
487.761000	181913.100000	-118543.500000	217128.849635	-0.577534	6
512.521000	179649.400000	-114428.500000	212997.156161	-0.567150	6
538.539000	178720.800000	-109751.700000	209729.730857	-0.550720	6
565.877000	178144.800000	-106490.800000	207547.248239	-0.538783	6
594.604000	177420.600000	-101832.100000	204567.460498	-0.521051	6
624.788000	175081.100000	-99082.630000	201173.455369	-0.514987	6
656.505000	175209.600000	-95450.220000	199522.300584	-0.498825	6
689.831000	174489.000000	-92187.190000	197344.594862	-0.486051	6
724.850000	173744.700000	-88994.380000	195210.707825	-0.473371	6
761.646000	172499.700000	-86149.700000	192815.760015	-0.463183	6
800.310000	171599.000000	-83061.000000	190644.555448	-0.450799	6
840.937000	169882.600000	-80382.270000	187939.902929	-0.441949	6
883.626000	169524.800000	-77709.480000	186487.053430	-0.429814	6
928.483000	169214.000000	-75402.190000	185253.523726	-0.419191	6
975.616000	167109.000000	-73001.060000	182358.363236	-0.411862	6
1025.142000	166425.100000	-70937.060000	180912.631929	-0.402921	6
1077.183000	165685.400000	-69427.230000	179643.513767	-0.396804	6
1131.865000	164728.400000	-66836.140000	177770.963255	-0.385441	6
1189.322000	163726.400000	-65265.490000	176255.264437	-0.379321	6
1249.697000	162793.400000	-62878.090000	174514.599062	-0.368592	6
1313.137000	161736.600000	-61504.300000	173036.142751	-0.363387	6
1379.797000	160818.100000	-59405.860000	171439.544709	-0.353850	6
1449.840000	160143.000000	-57753.530000	170238.804849	-0.346120	6
1523.440000	158671.900000	-56637.510000	168477.237004	-0.342851	6
1600.776000	157825.500000	-54895.420000	167099.956874	-0.334735	6
1682.037000	156929.200000	-53382.360000	165760.218906	-0.327889	6
1767.424000	155952.200000	-52146.100000	164439.363992	-0.322685	6
1857.146000	155254.500000	-50875.760000	163377.791409	-0.316665	6
1951.422000	154315.000000	-49668.040000	162111.176118	-0.311391	6
2050.483000	152739.200000	-47980.180000	160097.972784	-0.304370	6
2154.574000	152109.900000	-47272.350000	159286.210177	-0.301315	6
2263.949000	151525.800000	-46251.180000	158427.395728	-0.296254	6
2378.875000	150736.200000	-45102.310000	157339.188881	-0.290735	6
2499.636000	149536.100000	-43932.210000	155855.972868	-0.285750	6
2626.528000	148760.300000	-42771.920000	154787.157079	-0.279971	6
2759.861000	147599.500000	-41825.050000	153411.040045	-0.276130	6
2899.962000	147490.700000	-40837.270000	153039.828827	-0.270113	6
3047.175000	146319.500000	-39934.830000	151671.311484	-0.266440	6
3201.862000	145850.700000	-39107.220000	151002.653442	-0.261970	6
3364.401000	144938.600000	-38221.190000	149893.485966	-0.257836	6
3535.191000	143918.000000	-37578.320000	148743.137180	-0.255407	6
3714.651000	143522.200000	-37283.830000	148285.892358	-0.254160	6
3903.222000	142793.100000	-35921.760000	147242.121178	-0.246451	6
4101.364000	142019.300000	-35385.430000	146361.231987	-0.244187	6
4309.566000	141134.200000	-34503.840000	145290.665166	-0.239772	6
4528.336000	140477.600000	-33817.160000	144490.679326	-0.236235	6
4758.212000	139535.100000	-33297.480000	143453.010796	-0.234251	6
4999.758000	139157.000000	-32606.000000	142925.931465	-0.230159	6
5253.565000	138464.900000	-32624.210000	142256.344710	-0.231393	6
5520.256000	137667.800000	-31566.480000	141240.453895	-0.225398	6
5800.486000	137194.000000	-31357.270000	140731.915420	-0.224702	6
6094.942000	136746.100000	-31001.740000	140216.274905	-0.222942	6
6404.345000	136259.600000	-30345.920000	139597.827536	-0.219131	6
6729.454000	135615.200000	-30003.630000	138894.565352	-0.217734	6
7071.068000	134857.300000	-29715.450000	138092.357978	-0.216882	6
7430.023000	134424.700000	-29232.020000	137566.387477	-0.214126	6
7807.200000	133761.900000	-29109.580000	136892.708131	-0.214281	6
8203.524000	133045.800000	-28880.150000	136144.217511	-0.213753	6
8619.967000	132621.100000	-28926.700000	135739.125303	-0.214752	6
9057.550000	132359.500000	-28620.580000	135418.517345	-0.212955	6
9517.347000	131493.700000	-28476.750000	134541.883554	-0.213270	6
10000.485000	131211.500000	-28293.860000	134227.419874	-0.212384	6
10508.149000	130701.000000	-28095.500000	133686.605616	-0.211738	6
11041.583000	130234.900000	-28072.800000	133226.165890	-0.212307	6
11602.097000	129563.800000	-28090.120000	132573.877940	-0.213501	6
12191.065000	129136.600000	-28095.260000	132157.501089	-0.214224	6
12809.931000	128691.200000	-28327.830000	131772.117346	-0.216667	6
13460.214000	128164.300000	-28146.940000	131218.664929	-0.216184	6
14143.507000	127458.000000	-28370.430000	130577.268552	-0.219016	6
14861.487000	127070.500000	-28512.650000	130230.116257	-0.220729	6
15615.914000	126607.000000	-28736.490000	129827.263341	-0.223192	6
16408.639000	126211.000000	-28778.880000	129450.532850	-0.224189	6
17241.605000	125495.500000	-29301.000000	128870.745793	-0.229373	6
18116.857000	124733.700000	-29477.610000	128169.518244	-0.232067	6
19036.539000	124264.100000	-29759.730000	127777.963978	-0.235061	6
20002.909000	123837.000000	-30097.050000	127441.888670	-0.238415	6
21018.335000	123298.400000	-30439.430000	127000.213942	-0.242036	6
22085.308000	122688.500000	-31008.450000	126546.402571	-0.247557	6
23206.444000	121977.400000	-31549.320000	125991.450913	-0.253102	6
24384.494000	121502.000000	-32067.140000	125662.394820	-0.258039	6
25622.347000	120575.700000	-32741.950000	124942.125483	-0.265153	6
26923.037000	119900.900000	-33065.160000	124376.567836	-0.269083	6
28289.756000	119319.500000	-33941.860000	124053.185935	-0.277141	6
29725.855000	118471.400000	-34595.710000	123419.349246	-0.284117	6
31234.856000	117985.800000	-35268.370000	123144.252501	-0.290466	6
32820.459000	116848.300000	-36145.410000	122311.143715	-0.300000	6
34486.554000	116152.500000	-37067.800000	121923.849402	-0.308914	6
36237.227000	115052.800000	-37766.830000	121092.857907	-0.317174	6
38076.770000	114131.000000	-38778.030000	120538.876599	-0.327530	6
40009.696000	113473.500000	-39977.580000	120309.775600	-0.338729	6
42040.745000	112140.000000	-40716.320000	119302.968590	-0.348284	6
44174.898000	111068.600000	-41615.660000	118609.009199	-0.358494	6
46417.388000	109595.500000	-42752.710000	117639.142434	-0.371939	6
48773.717000	108516.600000	-43687.030000	116980.378978	-0.382732	6
51249.662000	107283.400000	-44788.470000	116257.193156	-0.395482	6
53851.295000	105825.100000	-45974.260000	115380.173221	-0.409836	6
56584.998000	104334.900000	-47131.020000	114486.262950	-0.424290	6
59457.474000	102602.100000	-48288.080000	113397.220400	-0.439880	6
62475.768000	101023.500000	-49573.060000	112531.043850	-0.456187	6
65647.282000	99284.530000	-50621.520000	111444.857147	-0.471507	6
68979.795000	97546.730000	-51661.170000	110382.249567	-0.487050	6
72481.480000	95522.840000	-52681.910000	109087.105576	-0.504003	6
76160.923000	93382.390000	-53841.660000	107792.370387	-0.523015	6
80027.150000	91267.280000	-54911.850000	106513.039901	-0.541639	6
84089.642000	89250.670000	-55669.250000	105189.103480	-0.557693	6
88358.361000	86924.110000	-56852.750000	103865.471076	-0.579217	6
92843.777000	84448.110000	-57874.140000	102376.263671	-0.600807	6
97556.891000	81668.530000	-57750.270000	100024.209457	-0.615495	6
102509.261000	79772.890000	-58793.640000	99097.962055	-0.635137	6
107713.032000	77203.810000	-59899.940000	97716.073860	-0.659852	6
113180.967000	73970.550000	-60506.400000	95564.986832	-0.685608	6
118926.476000	71283.190000	-60654.490000	93596.262392	-0.705013	6
124963.650000	68508.420000	-61357.340000	91968.074802	-0.730389	6
131307.294000	65474.260000	-61384.190000	89749.080800	-0.753168	6
137972.966000	62764.790000	-60681.390000	87302.061580	-0.768523	6
144977.014000	59817.500000	-60873.880000	85344.962198	-0.794151	6
152336.615000	57478.700000	-60833.420000	83692.926479	-0.813745	6
160069.818000	54538.260000	-60425.550000	81398.211876	-0.836563	6
168195.589000	51693.730000	-60212.820000	79358.839543	-0.861378	6
176733.855000	48788.410000	-59620.170000	77038.130956	-0.884984	6
185705.557000	45919.160000	-58808.340000	74612.265136	-0.907856	6
195132.699000	43183.980000	-57943.400000	72265.439404	-0.930324	6
205038.398000	40692.890000	-57200.800000	70198.595550	-0.952457	6
215446.950000	38320.540000	-56189.140000	68012.375637	-0.972259	6
226383.881000	35791.360000	-55089.900000	65695.650790	-0.994639	6
237876.013000	33529.800000	-53910.930000	63487.288976	-1.014395	6
249951.531000	31230.760000	-52733.320000	61287.546928	-1.036103	6
262640.049000	29068.190000	-51471.060000	59112.009671	-1.056701	6
275972.686000	26723.580000	-49732.220000	56457.447995	-1.077717	6
289982.140000	25626.250000	-48153.420000	54547.745570	-1.081738	6
304702.769000	23494.920000	-47040.280000	52581.357992	-1.107578	6
320170.674000	21802.850000	-45703.050000	50637.269352	-1.125673	6
336423.791000	20262.850000	-44189.730000	48613.941700	-1.140862	6
353501.980000	18454.470000	-42805.010000	46613.692667	-1.163746	6
371447.124000	17016.340000	-41276.330000	44646.290386	-1.179771	6
390303.235000	15553.680000	-39886.970000	42812.233501	-1.198989	6
410116.555000	14653.210000	-38445.580000	41143.397828	-1.206652	6
430935.677000	13378.970000	-36978.630000	39324.495101	-1.223646	6
452811.659000	12447.520000	-35855.510000	37954.688136	-1.236656	6
475798.151000	11231.580000	-34325.770000	36116.573417	-1.254571	6
499951.528000	10317.610000	-32871.680000	34452.872480	-1.266659	6
525331.025000	9553.092000	-31379.470000	32801.413144	-1.275273	6
551998.885000	8758.898000	-30023.560000	31275.109100	-1.286940	6
580020.509000	8186.161000	-28814.370000	29954.651566	-1.293990	6
609464.621000	7461.959000	-27637.340000	28626.969703	-1.307089	6
640403.431000	6636.119000	-26316.040000	27139.860660	-1.323776	6
672912.817000	6125.457000	-24925.140000	25666.784518	-1.329818	6
707072.506000	5612.788000	-23831.110000	24483.161417	-1.339488	6
742966.274000	5768.902000	-22873.210000	23589.488464	-1.323737	6
780682.151000	4888.487000	-22156.130000	22689.015001	-1.353637	6
820312.633000	4569.213000	-21405.160000	21887.406929	-1.360490	6
861954.914000	3942.509000	-20670.470000	21043.091675	-1.382328	6
905711.120000	3605.918000	-19733.770000	20060.516520	-1.390062	6
951688.563000	3073.840000	-18847.370000	19096.383120	-1.409128	6
1000000.000000	3056.895000	-18052.640000	18309.626376	-1.403055	6
