# Supplementary material for: PortaDrop: A portable digital microfluidic platform providing versatile opportunities for Lab-On-A-Chip applications
Source: PLoS One. 2020 Sep 3;15(9):e0238581. doi: 10.1371/journal.pone.0238581 (PMC7470335; doi:10.1371/journal.pone.0238581)
Supplement: S1 Experiment data — (ZIP) [file pone.0238581.s002.zip › S1 Experiment Data/Fig11_Passive_Dispensing_Spectra/V4/IMP_V04_1_PBS.csv]

Frequency	Real	Imag	Abs	Phase	Time
50.000000	406144.700000	-843151.700000	935873.018390	-1.121897	6
52.538000	336073.400000	-823523.400000	889458.329848	-1.183334	6
55.205000	384482.100000	-781971.900000	871381.969982	-1.113825	6
58.008000	322031.900000	-748418.100000	814760.208298	-1.164459	6
60.952000	303406.000000	-717379.600000	778902.234772	-1.170675	6
64.047000	289786.500000	-679317.900000	738545.208395	-1.167584	6
67.298000	295063.000000	-653406.500000	716939.487134	-1.146632	6
70.714000	293270.300000	-625523.200000	690859.423183	-1.132386	6
74.304000	290158.300000	-595140.100000	662105.412821	-1.117161	6
78.076000	291607.300000	-556465.300000	628242.347759	-1.088106	6
82.039000	293090.300000	-523384.700000	599861.207404	-1.060315	6
86.204000	269648.700000	-529645.100000	594335.219691	-1.099886	6
90.580000	278090.900000	-504068.100000	575690.192812	-1.066654	6
95.178000	268247.400000	-474212.600000	544824.978874	-1.056003	6
100.010000	256667.100000	-455973.900000	523249.651413	-1.058104	6
105.087000	258815.400000	-437577.500000	508389.102739	-1.036670	6
110.421000	258327.600000	-411871.600000	486180.381966	-1.010614	6
116.027000	248687.300000	-397292.400000	468707.397295	-1.011510	6
121.917000	250493.900000	-380602.900000	455637.752415	-0.988713	6
128.106000	254426.200000	-374750.900000	452957.976304	-0.974358	6
134.609000	245559.400000	-350924.800000	428307.873128	-0.960239	6
141.442000	237875.500000	-340295.900000	415193.994486	-0.960725	6
148.622000	235259.500000	-320140.200000	397286.772994	-0.937053	6
156.167000	234419.200000	-307227.100000	386446.441701	-0.919017	6
164.094000	228560.700000	-296288.000000	374201.246027	-0.913731	6
172.424000	232313.300000	-283735.300000	366708.589786	-0.884716	6
181.177000	224867.700000	-270974.700000	352126.071945	-0.878119	6
190.375000	227033.000000	-260376.200000	345455.856247	-0.853701	6
200.039000	225563.000000	-249178.000000	336107.635517	-0.835100	6
210.194000	225243.500000	-232695.100000	323854.355932	-0.801669	6
220.864000	221144.000000	-227525.800000	317289.549783	-0.799621	6
232.076000	218147.700000	-220219.500000	309975.881635	-0.790124	6
243.857000	214701.100000	-208959.500000	299600.792692	-0.771847	6
256.236000	215421.900000	-200101.900000	294019.328248	-0.748546	6
269.243000	211921.700000	-195830.600000	288548.836122	-0.745956	6
282.911000	214558.200000	-185067.200000	283346.236437	-0.711735	6
297.273000	210366.500000	-178891.500000	276145.311556	-0.704715	6
312.364000	209370.900000	-171603.300000	270709.930253	-0.686587	6
328.221000	210386.900000	-162362.800000	265752.378193	-0.657267	6
344.882000	207045.700000	-157580.500000	260191.344723	-0.650561	6
362.390000	207080.200000	-151451.900000	256553.868117	-0.631470	6
380.786000	205005.400000	-145348.200000	251303.229729	-0.616739	6
400.116000	205478.500000	-139730.500000	248487.477738	-0.597194	6
420.428000	203004.200000	-133354.500000	242887.068178	-0.581214	6
441.770000	202131.700000	-130260.400000	240468.284713	-0.572452	6
464.196000	201284.200000	-125064.100000	236973.328201	-0.555957	6
487.761000	200114.500000	-120195.100000	233436.662018	-0.540884	6
512.521000	198009.300000	-115622.200000	229294.954195	-0.528514	6
538.539000	197996.700000	-111590.100000	227277.459571	-0.513221	6
565.877000	196777.400000	-107691.600000	224318.581177	-0.500750	6
594.604000	195588.700000	-105439.300000	222198.977388	-0.494426	6
624.788000	194267.700000	-102113.600000	219470.104042	-0.483943	6
656.505000	193894.500000	-98079.310000	217289.273045	-0.468308	6
689.831000	192837.100000	-94800.250000	214879.581479	-0.456911	6
724.850000	191192.500000	-91746.030000	212065.806006	-0.447408	6
761.646000	190671.700000	-89651.390000	210696.627666	-0.439514	6
800.310000	189030.900000	-86715.250000	207971.670516	-0.430095	6
840.937000	188030.900000	-83840.690000	205875.886530	-0.419429	6
883.626000	187073.100000	-82488.450000	204452.168311	-0.415296	6
928.483000	186061.600000	-78485.520000	201937.851440	-0.399179	6
975.616000	184948.600000	-76013.530000	199960.099482	-0.389951	6
1025.142000	183463.800000	-74897.610000	198163.109317	-0.387591	6
1077.183000	182387.700000	-72692.610000	196340.236986	-0.379265	6
1131.865000	181590.000000	-70192.670000	194684.203318	-0.368854	6
1189.322000	180178.100000	-68420.860000	192731.839100	-0.362920	6
1249.697000	179055.800000	-66819.300000	191117.237229	-0.357170	6
1313.137000	178647.600000	-64687.800000	189998.622244	-0.347411	6
1379.797000	176862.900000	-63517.730000	187922.823044	-0.344790	6
1449.840000	175849.900000	-62357.070000	186578.646980	-0.340770	6
1523.440000	175144.900000	-60246.130000	185216.986737	-0.331301	6
1600.776000	173363.700000	-58830.420000	183073.730489	-0.327153	6
1682.037000	171939.700000	-57166.380000	181193.971860	-0.320982	6
1767.424000	170927.700000	-55994.030000	179865.533171	-0.316572	6
1857.146000	169934.700000	-54415.700000	178434.499665	-0.309898	6
1951.422000	169360.600000	-53080.170000	177483.850757	-0.303718	6
2050.483000	167780.200000	-52280.420000	175736.842544	-0.302065	6
2154.574000	166965.700000	-51021.630000	174587.375558	-0.296570	6
2263.949000	166111.200000	-50113.310000	173505.834497	-0.293002	6
2378.875000	165231.400000	-48535.030000	172212.266355	-0.285704	6
2499.636000	163505.300000	-46944.250000	170110.980645	-0.279591	6
2626.528000	162856.000000	-46565.820000	169382.562055	-0.278501	6
2759.861000	162528.300000	-45547.230000	168789.805562	-0.273233	6
2899.962000	161252.500000	-44534.060000	167289.124740	-0.269459	6
3047.175000	160152.500000	-43558.440000	165970.361666	-0.265557	6
3201.862000	159862.700000	-42434.030000	165398.699370	-0.259457	6
3364.401000	158372.100000	-41731.160000	163777.934330	-0.257644	6
3535.191000	157900.600000	-40806.160000	163088.142347	-0.252896	6
3714.651000	156960.800000	-40497.200000	162100.943688	-0.252502	6
3903.222000	155892.200000	-39634.730000	160851.763568	-0.248969	6
4101.364000	155313.800000	-38549.050000	160026.265739	-0.243285	6
4309.566000	154397.300000	-37871.360000	158974.105299	-0.240536	6
4528.336000	153708.500000	-37505.090000	158217.997548	-0.239325	6
4758.212000	152592.500000	-36556.450000	156910.309071	-0.235138	6
4999.758000	151821.000000	-35989.390000	156028.369964	-0.232755	6
5253.565000	151570.700000	-35539.470000	155681.505088	-0.230314	6
5520.256000	150752.900000	-35191.760000	154805.997398	-0.229333	6
5800.486000	150200.800000	-34923.200000	154207.361105	-0.228451	6
6094.942000	149470.400000	-34103.150000	153311.530278	-0.224320	6
6404.345000	148199.300000	-33522.600000	151943.401407	-0.222456	6
6729.454000	147472.500000	-33357.800000	151198.151699	-0.222453	6
7071.068000	147471.400000	-33170.440000	151155.853038	-0.221246	6
7430.023000	146601.500000	-32764.970000	150218.317995	-0.219883	6
7807.200000	145986.000000	-32568.240000	149574.738685	-0.219497	6
8203.524000	145092.400000	-32429.740000	148672.433807	-0.219897	6
8619.967000	144600.900000	-32048.520000	148109.850837	-0.218109	6
9057.550000	144313.700000	-31806.670000	147777.225120	-0.216931	6
9517.347000	143836.000000	-31992.130000	147350.912036	-0.218858	6
10000.485000	143074.300000	-31709.340000	146546.025411	-0.218103	6
10508.149000	142578.500000	-31887.250000	146100.737078	-0.220026	6
11041.583000	142184.800000	-31804.150000	145698.391577	-0.220059	6
11602.097000	141459.900000	-31540.700000	144933.498766	-0.219377	6
12191.065000	140883.000000	-31902.900000	144450.042289	-0.222694	6
12809.931000	140187.100000	-31926.990000	143776.756456	-0.223926	6
13460.214000	139692.900000	-32038.760000	143319.881568	-0.225452	6
14143.507000	138976.700000	-32141.670000	142645.049312	-0.227278	6
14861.487000	138627.100000	-32362.430000	142354.486160	-0.229342	6
15615.914000	137829.500000	-32746.150000	141666.091250	-0.233260	6
16408.639000	137397.300000	-33127.310000	141334.485230	-0.236590	6
17241.605000	136494.200000	-33608.830000	140571.049963	-0.241426	6
18116.857000	136083.100000	-33668.200000	140186.154084	-0.242539	6
19036.539000	135098.700000	-34141.140000	139345.886851	-0.247530	6
20002.909000	134500.600000	-34618.040000	138884.196703	-0.251914	6
21018.335000	133755.800000	-35204.230000	138311.069129	-0.257361	6
22085.308000	133179.700000	-35589.340000	137852.941984	-0.261126	6
23206.444000	132279.100000	-36528.050000	137229.948384	-0.269429	6
24384.494000	131482.200000	-37002.710000	136589.785358	-0.274332	6
25622.347000	130842.100000	-37736.450000	136175.235601	-0.280792	6
26923.037000	130005.700000	-38298.710000	135529.602745	-0.286488	6
28289.756000	128895.800000	-39319.080000	134759.479480	-0.296079	6
29725.855000	128040.100000	-40197.630000	134201.775941	-0.304201	6
31234.856000	127198.200000	-40619.660000	133526.547404	-0.309105	6
32820.459000	126026.100000	-41932.600000	132819.128231	-0.321207	6
34486.554000	125116.300000	-42888.600000	132263.073213	-0.330237	6
36237.227000	124109.500000	-43917.710000	131650.800385	-0.340112	6
38076.770000	122872.100000	-44838.630000	130797.766413	-0.349905	6
40009.696000	121476.700000	-45716.750000	129794.490921	-0.359946	6
42040.745000	120203.300000	-47177.520000	129129.979959	-0.374008	6
44174.898000	118841.000000	-48403.120000	128320.089256	-0.386778	6
46417.388000	117382.400000	-49413.440000	127359.003931	-0.398445	6
48773.717000	115846.700000	-50640.280000	126431.387952	-0.412101	6
51249.662000	114231.000000	-51845.080000	125445.739988	-0.426061	6
53851.295000	112375.000000	-52994.490000	124243.939874	-0.440659	6
56584.998000	110772.200000	-54243.330000	123340.257590	-0.455360	6
59457.474000	108615.300000	-55509.550000	121977.840345	-0.472461	6
62475.768000	106743.600000	-56705.050000	120870.421677	-0.488316	6
65647.282000	104637.900000	-57930.030000	119603.421741	-0.505621	6
68979.795000	102417.500000	-59034.190000	118213.281382	-0.522891	6
72481.480000	100125.700000	-60190.540000	116824.898485	-0.541264	6
76160.923000	97690.410000	-61117.820000	115233.693543	-0.559051	6
80027.150000	95080.750000	-62233.720000	113637.075489	-0.579557	6
84089.642000	92636.140000	-63311.340000	112204.189791	-0.599526	6
88358.361000	89760.450000	-64070.310000	110281.199702	-0.619923	6
92843.777000	86974.950000	-64732.920000	108420.444840	-0.639824	6
97556.891000	84188.330000	-65218.660000	106494.828609	-0.659107	6
102509.261000	80722.080000	-66224.630000	104411.473594	-0.687059	6
107713.032000	78503.890000	-66517.190000	102895.079137	-0.702931	6
113180.967000	75217.910000	-66901.000000	100665.176629	-0.726944	6
118926.476000	72114.280000	-66588.220000	98155.287288	-0.745578	6
124963.650000	68715.140000	-67096.630000	96040.242724	-0.773481	6
131307.294000	66196.770000	-66834.800000	94068.607141	-0.790194	6
137972.966000	62751.160000	-66703.550000	91580.956885	-0.815920	6
144977.014000	59719.040000	-66434.910000	89330.627476	-0.838583	6
152336.615000	56681.520000	-65716.700000	86784.096287	-0.859082	6
160069.818000	53513.280000	-65453.950000	84545.199195	-0.885433	6
168195.589000	50780.620000	-64570.470000	82146.314364	-0.904380	6
176733.855000	47678.340000	-63469.240000	79382.419536	-0.926525	6
185705.557000	44896.040000	-62510.860000	76962.731407	-0.947952	6
195132.699000	42199.890000	-61571.850000	74645.317525	-0.969952	6
205038.398000	39414.260000	-60331.360000	72064.949114	-0.992107	6
215446.950000	36776.100000	-59061.940000	69575.816832	-1.013874	6
226383.881000	34475.380000	-57652.620000	67174.224365	-1.031860	6
237876.013000	32111.190000	-56312.340000	64824.441066	-1.052551	6
249951.531000	29956.850000	-54805.490000	62458.422939	-1.070565	6
262640.049000	27749.140000	-53514.780000	60281.393889	-1.092433	6
275972.686000	26153.410000	-51713.710000	57950.915925	-1.102572	6
289982.140000	24457.540000	-49967.730000	55632.232601	-1.115611	6
304702.769000	22285.880000	-48445.740000	53325.886505	-1.139643	6
320170.674000	20455.300000	-47144.740000	51391.106310	-1.161426	6
336423.791000	19291.230000	-45390.700000	49320.048676	-1.168922	6
353501.980000	17478.480000	-44004.820000	47348.932896	-1.192711	6
371447.124000	16045.970000	-42310.470000	45250.956066	-1.208311	6
390303.235000	15235.400000	-40207.340000	42997.065051	-1.208593	6
410116.555000	13573.880000	-39081.920000	41372.052030	-1.236512	6
430935.677000	12486.140000	-37776.280000	39786.317029	-1.251572	6
452811.659000	11646.810000	-36298.800000	38121.530198	-1.260314	6
475798.151000	10883.290000	-34295.050000	35980.501049	-1.263506	6
499951.528000	9698.498000	-33298.650000	34682.285900	-1.287379	6
525331.025000	8869.037000	-31915.640000	33125.034248	-1.299745	6
551998.885000	8071.117000	-30282.000000	31339.152089	-1.310320	6
580020.509000	7550.823000	-29299.710000	30257.031151	-1.318575	6
609464.621000	6914.088000	-27962.390000	28804.511233	-1.328395	6
640403.431000	6479.978000	-26464.250000	27246.039032	-1.330663	6
672912.817000	5632.446000	-25442.410000	26058.408903	-1.352930	6
707072.506000	5257.406000	-24148.610000	24714.280948	-1.356431	6
742966.274000	5391.700000	-23223.050000	23840.731536	-1.342668	6
780682.151000	4556.619000	-22387.800000	22846.802086	-1.370008	6
820312.633000	4061.759000	-21465.970000	21846.870582	-1.383789	6
861954.914000	3736.019000	-20746.960000	21080.659079	-1.392630	6
905711.120000	3315.433000	-19792.080000	20067.848084	-1.404824	6
951688.563000	2540.167000	-19038.620000	19207.329327	-1.438158	6
1000000.000000	2936.810000	-18045.400000	18282.814721	-1.409465	6
