# Supplementary material for: PortaDrop: A portable digital microfluidic platform providing versatile opportunities for Lab-On-A-Chip applications
Source: PLoS One. 2020 Sep 3;15(9):e0238581. doi: 10.1371/journal.pone.0238581 (PMC7470335; doi:10.1371/journal.pone.0238581)
Supplement: S1 Experiment data — (ZIP) [file pone.0238581.s002.zip › S1 Experiment Data/Fig11_Passive_Dispensing_Spectra/V5/IMP_V05_1_PBS.csv]

Frequency	Real	Imag	Abs	Phase	Time
50.000000	352898.100000	-859672.100000	929286.386698	-1.181268	6
52.538000	319735.400000	-815674.200000	876102.235221	-1.197215	6
55.205000	315037.700000	-774656.400000	836266.279652	-1.184544	6
58.008000	327515.600000	-754131.000000	822180.049262	-1.161079	6
60.952000	323386.200000	-719586.000000	788912.318161	-1.148437	6
64.047000	315494.700000	-662382.200000	733680.505810	-1.126285	6
67.298000	297963.800000	-652679.200000	717476.525207	-1.142530	6
70.714000	301200.100000	-629901.100000	698209.779380	-1.124764	6
74.304000	289002.600000	-590597.700000	657516.650779	-1.115714	6
78.076000	286111.400000	-578764.600000	645622.331881	-1.111680	6
82.039000	270026.000000	-545720.400000	608871.739903	-1.111312	6
86.204000	278870.500000	-524337.100000	593883.953485	-1.081992	6
90.580000	276397.800000	-508992.600000	579197.039616	-1.073321	6
95.178000	267272.900000	-482698.400000	551754.065175	-1.065112	6
100.010000	264126.200000	-465092.600000	534858.650581	-1.054314	6
105.087000	259543.900000	-436920.400000	508195.308876	-1.034778	6
110.421000	254314.900000	-424668.600000	494994.432482	-1.031219	6
116.027000	254264.600000	-411049.500000	483334.437283	-1.016831	6
121.917000	247384.700000	-388211.100000	460333.626794	-1.003442	6
128.106000	242509.800000	-377667.600000	448824.931556	-0.999977	6
134.609000	242970.100000	-358163.100000	432799.348077	-0.974729	6
141.442000	237855.200000	-339900.500000	414858.344580	-0.960219	6
148.622000	235818.500000	-329969.500000	405573.958573	-0.950294	6
156.167000	234335.600000	-314716.300000	392376.761434	-0.930765	6
164.094000	229938.100000	-302115.900000	379665.045618	-0.920234	6
172.424000	229397.700000	-288836.200000	368849.095425	-0.899594	6
181.177000	226993.900000	-276355.100000	357628.818656	-0.883151	6
190.375000	222376.700000	-264402.600000	345485.356549	-0.871519	6
200.039000	220847.600000	-253090.100000	335899.183006	-0.853325	6
210.194000	217560.500000	-245460.800000	327999.352891	-0.845582	6
220.864000	216501.800000	-233480.400000	318411.881982	-0.823112	6
232.076000	215091.300000	-224422.200000	310853.005758	-0.806625	6
243.857000	216258.100000	-214336.600000	304479.463864	-0.780936	6
256.236000	213158.000000	-205252.700000	295913.845268	-0.766507	6
269.243000	210093.800000	-197228.400000	288163.923080	-0.753823	6
282.911000	208745.700000	-188363.200000	281168.032292	-0.734116	6
297.273000	206937.000000	-181595.300000	275317.589251	-0.720266	6
312.364000	205030.600000	-175004.100000	269562.575209	-0.706552	6
328.221000	204733.800000	-169385.500000	265720.485610	-0.691194	6
344.882000	202903.900000	-161649.100000	259423.252940	-0.672712	6
362.390000	202893.900000	-154563.400000	255060.344383	-0.651007	6
380.786000	201163.600000	-149747.100000	250780.756685	-0.639910	6
400.116000	199295.200000	-144241.300000	246016.522552	-0.626493	6
420.428000	196860.200000	-139046.300000	241014.132133	-0.614955	6
441.770000	196846.800000	-133858.400000	238047.755547	-0.597186	6
464.196000	195759.300000	-128676.900000	234263.629550	-0.581505	6
487.761000	193719.100000	-123264.200000	229610.872361	-0.566687	6
512.521000	193640.000000	-117487.200000	226494.352609	-0.545353	6
538.539000	192297.000000	-114656.300000	223884.352599	-0.537655	6
565.877000	190287.000000	-111729.700000	220664.152574	-0.530928	6
594.604000	188944.700000	-107059.000000	217167.514005	-0.515510	6
624.788000	188152.700000	-102369.000000	214198.157504	-0.498282	6
656.505000	186961.100000	-99402.690000	211743.589496	-0.488666	6
689.831000	185770.000000	-96346.550000	209268.130868	-0.478443	6
724.850000	185771.800000	-93171.630000	207827.126026	-0.464877	6
761.646000	183408.000000	-90403.560000	204478.111603	-0.457959	6
800.310000	182732.900000	-87589.940000	202640.840730	-0.446978	6
840.937000	181679.700000	-85567.610000	200821.635471	-0.440164	6
883.626000	181158.600000	-82338.910000	198992.800005	-0.426600	6
928.483000	179493.000000	-79858.590000	196456.436509	-0.418615	6
975.616000	178836.700000	-77529.940000	194919.103382	-0.409068	6
1025.142000	178065.100000	-75213.940000	193298.516829	-0.399663	6
1077.183000	176087.400000	-72624.220000	190475.850882	-0.391178	6
1131.865000	175250.300000	-70409.840000	188865.595647	-0.382029	6
1189.322000	173687.300000	-68852.230000	186836.580351	-0.377412	6
1249.697000	172858.200000	-67742.390000	185658.257856	-0.373500	6
1313.137000	171442.100000	-64979.900000	183343.342002	-0.362290	6
1379.797000	170827.800000	-63653.080000	182301.540987	-0.356678	6
1449.840000	169772.100000	-61939.590000	180718.230259	-0.349833	6
1523.440000	168682.400000	-59744.340000	178950.099837	-0.340396	6
1600.776000	167571.300000	-58801.160000	177588.617318	-0.337478	6
1682.037000	166468.600000	-57145.510000	176003.988873	-0.330677	6
1767.424000	165035.700000	-55396.190000	174084.807324	-0.323845	6
1857.146000	164390.900000	-54439.880000	173170.634165	-0.319794	6
1951.422000	163312.000000	-53333.760000	171800.172584	-0.315657	6
2050.483000	162325.700000	-51366.300000	170259.007563	-0.306470	6
2154.574000	160866.900000	-50797.520000	168696.613937	-0.305864	6
2263.949000	160042.500000	-49466.230000	167512.715090	-0.299768	6
2378.875000	159150.800000	-48202.730000	166290.349450	-0.294092	6
2499.636000	157687.300000	-46689.810000	164454.318700	-0.287867	6
2626.528000	157404.600000	-45937.550000	163970.932184	-0.283957	6
2759.861000	156664.200000	-45143.980000	163038.800572	-0.280557	6
2899.962000	155643.100000	-43874.490000	161708.829228	-0.274762	6
3047.175000	155000.400000	-42899.600000	160827.546398	-0.270012	6
3201.862000	153981.300000	-42172.970000	159652.122279	-0.267328	6
3364.401000	152990.900000	-41382.730000	158488.945435	-0.264170	6
3535.191000	152073.600000	-40235.410000	157306.287334	-0.258652	6
3714.651000	151394.800000	-39497.130000	156462.163942	-0.255200	6
3903.222000	150523.800000	-38824.190000	155450.095193	-0.252426	6
4101.364000	149356.100000	-38082.130000	154134.659414	-0.249656	6
4309.566000	148958.100000	-36865.590000	153452.231270	-0.242615	6
4528.336000	147963.600000	-36715.070000	152450.724138	-0.243223	6
4758.212000	147587.700000	-35917.180000	151895.269875	-0.238721	6
4999.758000	146527.000000	-35359.190000	150732.989244	-0.236788	6
5253.565000	145973.700000	-35003.620000	150111.873297	-0.235350	6
5520.256000	145240.000000	-34100.230000	149189.420825	-0.230609	6
5800.486000	144426.700000	-34007.430000	148376.470399	-0.231253	6
6094.942000	143952.000000	-33267.130000	147745.999074	-0.227112	6
6404.345000	143528.500000	-32649.840000	147195.252519	-0.223674	6
6729.454000	142659.200000	-32512.000000	146317.044423	-0.224073	6
7071.068000	141747.500000	-31952.920000	145304.311198	-0.221716	6
7430.023000	141483.900000	-31881.070000	145031.364137	-0.221632	6
7807.200000	140728.700000	-31585.250000	144229.660685	-0.220782	6
8203.524000	139848.300000	-30917.340000	143225.098798	-0.217578	6
8619.967000	139681.300000	-30923.470000	143063.365564	-0.217872	6
9057.550000	139265.200000	-30818.500000	142634.413356	-0.217784	6
9517.347000	138639.200000	-30732.970000	142004.729575	-0.218148	6
10000.485000	138121.100000	-30453.650000	141438.548718	-0.217013	6
10508.149000	137222.800000	-30477.350000	140566.588145	-0.218554	6
11041.583000	136735.100000	-30449.120000	140084.390568	-0.219112	6
11602.097000	136162.600000	-30394.290000	139513.678553	-0.219620	6
12191.065000	135603.200000	-30463.230000	138982.863088	-0.220981	6
12809.931000	135115.400000	-30665.310000	138551.551975	-0.223176	6
13460.214000	134472.800000	-30604.040000	137911.352702	-0.223774	6
14143.507000	133839.100000	-30873.770000	137353.901884	-0.226712	6
14861.487000	133349.200000	-30993.110000	136903.550020	-0.228366	6
15615.914000	132713.100000	-31223.450000	136336.608222	-0.231068	6
16408.639000	132332.300000	-31296.870000	135982.836031	-0.232235	6
17241.605000	131819.500000	-31511.750000	135533.652531	-0.234649	6
18116.857000	130945.500000	-32125.030000	134828.563453	-0.240580	6
19036.539000	130486.400000	-32319.060000	134429.246164	-0.242795	6
20002.909000	129803.000000	-32748.160000	133870.313335	-0.247134	6
21018.335000	129111.700000	-33041.740000	133272.606559	-0.250539	6
22085.308000	128540.700000	-33689.910000	132882.359974	-0.256330	6
23206.444000	127745.100000	-34269.910000	132262.002500	-0.262097	6
24384.494000	127182.900000	-34891.600000	131882.196687	-0.267754	6
25622.347000	126423.600000	-35494.150000	131311.695295	-0.273709	6
26923.037000	125485.500000	-35899.040000	130519.545598	-0.278639	6
28289.756000	124809.200000	-36893.000000	130147.723198	-0.287411	6
29725.855000	123819.500000	-37728.120000	129439.868738	-0.295765	6
31234.856000	123236.100000	-38444.090000	129093.316632	-0.302388	6
32820.459000	122071.900000	-39427.950000	128281.378270	-0.312412	6
34486.554000	121053.700000	-40193.810000	127552.109532	-0.320580	6
36237.227000	120124.500000	-41182.660000	126987.822191	-0.330276	6
38076.770000	119023.400000	-42101.280000	126250.099110	-0.339987	6
40009.696000	118018.700000	-43415.540000	125751.034442	-0.352505	6
42040.745000	116719.100000	-44254.130000	124826.985571	-0.362405	6
44174.898000	115456.500000	-45246.730000	124005.927148	-0.373499	6
46417.388000	113836.700000	-46561.030000	122990.746731	-0.388255	6
48773.717000	112747.100000	-47544.230000	122361.604945	-0.399063	6
51249.662000	111183.600000	-48799.030000	121421.325301	-0.413589	6
53851.295000	109718.200000	-49868.730000	120519.598585	-0.426603	6
56584.998000	107943.500000	-50862.830000	119326.554747	-0.440342	6
59457.474000	106289.100000	-52174.060000	118403.991975	-0.456316	6
62475.768000	104625.700000	-53350.290000	117442.711752	-0.471549	6
65647.282000	102591.100000	-54632.320000	116230.908918	-0.489328	6
68979.795000	100504.900000	-55654.090000	114885.215140	-0.505714	6
72481.480000	98251.340000	-56861.650000	113519.042687	-0.524638	6
76160.923000	96108.640000	-57832.660000	112167.228928	-0.541700	6
80027.150000	93697.200000	-58665.250000	110547.622523	-0.559401	6
84089.642000	91375.730000	-59835.450000	109223.647209	-0.579762	6
88358.361000	88812.130000	-60768.630000	107612.363728	-0.600069	6
92843.777000	86229.250000	-61587.800000	105964.808613	-0.620215	6
97556.891000	83320.390000	-61836.380000	103759.458756	-0.638459	6
102509.261000	80310.950000	-62851.210000	101980.994741	-0.664040	6
107713.032000	77961.830000	-63261.770000	100399.693627	-0.681681	6
113180.967000	75053.610000	-63383.640000	98237.112100	-0.701299	6
118926.476000	72196.800000	-64083.080000	96535.066543	-0.725931	6
124963.650000	68923.660000	-63826.610000	93937.782877	-0.747021	6
131307.294000	67958.480000	-63789.180000	93206.300694	-0.753763	6
137972.966000	63078.610000	-64255.300000	90042.515611	-0.794639	6
144977.014000	60221.440000	-63971.380000	87857.608064	-0.815583	6
152336.615000	57360.610000	-64108.280000	86023.898680	-0.840892	6
160069.818000	54087.650000	-63150.500000	83147.216025	-0.862548	6
168195.589000	51302.510000	-62859.330000	81137.185682	-0.886286	6
176733.855000	48428.740000	-61864.990000	78566.022209	-0.906623	6
185705.557000	45650.770000	-60961.400000	76159.602753	-0.928033	6
195132.699000	42666.400000	-60009.690000	73631.410301	-0.952731	6
205038.398000	40325.020000	-59068.560000	71520.640507	-0.971788	6
215446.950000	37778.970000	-57875.280000	69114.387861	-0.992480	6
226383.881000	35427.140000	-56648.530000	66814.206571	-1.011920	6
237876.013000	32939.440000	-55439.600000	64486.866536	-1.034689	6
249951.531000	30765.170000	-54133.330000	62264.862499	-1.053995	6
262640.049000	28545.210000	-52722.940000	59954.461187	-1.074565	6
275972.686000	27178.780000	-50545.050000	57388.920201	-1.077435	6
289982.140000	24974.960000	-49499.180000	55442.920627	-1.103513	6
304702.769000	22932.610000	-48081.990000	53270.839713	-1.125760	6
320170.674000	21369.270000	-46897.410000	51536.518752	-1.143246	6
336423.791000	19654.180000	-45751.730000	49794.654226	-1.165050	6
353501.980000	18360.260000	-43523.200000	47237.359002	-1.171597	6
371447.124000	16775.450000	-42347.240000	45548.923789	-1.193622	6
390303.235000	15515.040000	-40169.590000	43061.728100	-1.202209	6
410116.555000	14098.850000	-38978.270000	41449.766025	-1.223727	6
430935.677000	12604.830000	-37304.540000	39376.521481	-1.244950	6
452811.659000	12046.960000	-36190.520000	38142.928350	-1.249457	6
475798.151000	11143.990000	-34810.630000	36550.902508	-1.260974	6
499951.528000	10159.050000	-33315.630000	34830.123445	-1.274820	6
525331.025000	9470.865000	-31689.050000	33074.055901	-1.280378	6
551998.885000	8727.217000	-30516.730000	31740.118564	-1.292250	6
580020.509000	7888.473000	-29205.910000	30252.490562	-1.306993	6
609464.621000	7150.966000	-27890.060000	28792.217031	-1.319805	6
640403.431000	6597.800000	-26640.580000	27445.427080	-1.328021	6
672912.817000	5941.123000	-25696.680000	26374.538963	-1.343587	6
707072.506000	5457.435000	-24188.290000	24796.309603	-1.348889	6
742966.274000	5412.781000	-23180.790000	23804.353030	-1.341404	6
780682.151000	4944.284000	-22464.000000	23001.679075	-1.354152	6
820312.633000	4312.390000	-21666.430000	22091.421332	-1.374328	6
861954.914000	3711.516000	-20757.030000	21086.243038	-1.393859	6
905711.120000	3567.035000	-19923.630000	20240.424182	-1.393638	6
951688.563000	3019.054000	-18727.250000	18969.042665	-1.410960	6
1000000.000000	2955.840000	-17859.960000	18102.904775	-1.406782	6
