# Supplementary material for: PortaDrop: A portable digital microfluidic platform providing versatile opportunities for Lab-On-A-Chip applications
Source: PLoS One. 2020 Sep 3;15(9):e0238581. doi: 10.1371/journal.pone.0238581 (PMC7470335; doi:10.1371/journal.pone.0238581)
Supplement: S1 Experiment data — (ZIP) [file pone.0238581.s002.zip › S1 Experiment Data/Fig11_Passive_Dispensing_Spectra/V6/IMP_V06_1_PBS.csv]

Frequency	Real	Imag	Abs	Phase	Time
50.000000	323366.800000	-841903.700000	901869.129872	-1.204080	6
52.538000	359670.900000	-852447.400000	925218.744986	-1.171531	6
55.205000	341203.900000	-745159.000000	819562.100549	-1.141397	6
58.008000	307825.100000	-677517.600000	744168.254160	-1.144337	6
60.952000	279756.500000	-670673.000000	726681.479206	-1.175612	6
64.047000	298258.300000	-636001.700000	702464.359183	-1.132289	6
67.298000	324089.600000	-671306.500000	745443.817984	-1.121024	6
70.714000	293829.000000	-599285.600000	667441.916281	-1.114940	6
74.304000	285984.600000	-578400.400000	645239.656374	-1.111606	6
78.076000	284529.100000	-539904.500000	610289.831037	-1.085784	6
82.039000	276415.300000	-535714.200000	602822.629101	-1.094450	6
86.204000	276417.700000	-516012.100000	585384.687381	-1.079013	6
90.580000	263928.900000	-491280.500000	557687.182868	-1.077813	6
95.178000	265861.200000	-468835.400000	538970.138281	-1.054944	6
100.010000	268147.200000	-440996.600000	516121.034331	-1.024480	6
105.087000	259043.700000	-428674.500000	500864.717723	-1.027228	6
110.421000	267873.300000	-397476.600000	479315.921288	-0.977779	6
116.027000	257503.100000	-387810.600000	465515.744075	-0.984648	6
121.917000	249931.300000	-376202.200000	451656.672711	-0.984397	6
128.106000	248507.000000	-361845.100000	438961.963549	-0.969000	6
134.609000	242070.700000	-341169.600000	418323.941178	-0.953702	6
141.442000	239178.500000	-332330.000000	409450.343463	-0.946970	6
148.622000	241729.000000	-314046.900000	396305.898064	-0.914792	6
156.167000	238892.200000	-301432.600000	384618.116531	-0.900631	6
164.094000	233535.000000	-289252.700000	371760.300035	-0.891575	6
172.424000	236827.300000	-276347.200000	363943.601363	-0.862257	6
181.177000	227344.300000	-264820.200000	349020.298938	-0.861397	6
190.375000	224768.400000	-257475.600000	341781.389537	-0.853117	6
200.039000	223312.900000	-244362.000000	331030.872201	-0.830376	6
210.194000	223055.100000	-235333.700000	324246.091714	-0.812178	6
220.864000	222461.800000	-226151.500000	317228.235521	-0.793623	6
232.076000	226966.400000	-211880.800000	310495.120956	-0.751036	6
243.857000	217433.400000	-203471.500000	297788.406000	-0.752239	6
256.236000	213552.800000	-196074.400000	289913.726345	-0.742755	6
269.243000	212801.900000	-189565.400000	284990.683217	-0.727713	6
282.911000	214033.300000	-179022.500000	279032.809926	-0.696559	6
297.273000	211629.100000	-176213.200000	275386.941994	-0.694336	6
312.364000	208984.600000	-173314.900000	271500.676977	-0.692364	6
328.221000	208079.700000	-161703.600000	263524.601897	-0.660635	6
344.882000	205634.000000	-157215.300000	258847.430951	-0.652742	6
362.390000	206382.700000	-148534.900000	254276.297317	-0.623830	6
380.786000	203809.900000	-144383.300000	249769.919440	-0.616356	6
400.116000	202855.000000	-138735.600000	245759.471297	-0.599849	6
420.428000	201260.900000	-134325.300000	241969.494129	-0.588523	6
441.770000	200822.000000	-127912.400000	238098.840312	-0.567142	6
464.196000	200623.500000	-123484.300000	235580.476905	-0.551741	6
487.761000	198736.600000	-119257.500000	231772.706516	-0.540477	6
512.521000	197942.600000	-115963.200000	229409.539141	-0.529945	6
538.539000	195917.000000	-111163.700000	225257.273105	-0.516105	6
565.877000	194670.600000	-108265.900000	222751.313368	-0.507552	6
594.604000	193612.500000	-104394.100000	219963.470311	-0.494507	6
624.788000	192754.500000	-100004.700000	217152.566856	-0.478589	6
656.505000	190870.200000	-97212.800000	214200.284155	-0.471071	6
689.831000	189896.000000	-94274.560000	212009.866467	-0.460806	6
724.850000	189205.500000	-92028.520000	210399.547822	-0.452704	6
761.646000	187640.000000	-89332.090000	207819.613857	-0.444331	6
800.310000	186582.300000	-86081.970000	205482.505903	-0.432262	6
840.937000	185607.500000	-84113.310000	203777.312220	-0.425494	6
883.626000	184659.200000	-81820.000000	201974.088795	-0.417090	6
928.483000	184295.700000	-79374.810000	200662.067918	-0.406683	6
975.616000	182418.400000	-76955.230000	197986.312868	-0.399209	6
1025.142000	181136.800000	-73986.580000	195664.392096	-0.387776	6
1077.183000	180129.400000	-72009.700000	193989.684361	-0.380305	6
1131.865000	178875.500000	-71165.090000	192512.115294	-0.378649	6
1189.322000	177781.300000	-68668.000000	190581.963611	-0.368597	6
1249.697000	176238.100000	-65920.060000	188163.020283	-0.357929	6
1313.137000	175430.800000	-64985.810000	187080.520338	-0.354763	6
1379.797000	174477.200000	-63839.810000	185789.705476	-0.350762	6
1449.840000	173032.200000	-61027.340000	183478.822931	-0.339072	6
1523.440000	172083.100000	-60360.110000	182362.101833	-0.337353	6
1600.776000	170642.200000	-58976.770000	180546.447820	-0.332764	6
1682.037000	169891.000000	-57072.600000	179221.186113	-0.324092	6
1767.424000	168077.800000	-56086.350000	177188.672068	-0.322074	6
1857.146000	167327.800000	-54995.020000	176133.599514	-0.317544	6
1951.422000	166593.300000	-53456.130000	174959.668037	-0.310499	6
2050.483000	165192.900000	-51594.270000	173062.598233	-0.302728	6
2154.574000	164052.200000	-51018.430000	171802.225028	-0.301508	6
2263.949000	163594.100000	-49348.040000	170874.979464	-0.292969	6
2378.875000	162206.100000	-48387.050000	169269.387324	-0.289902	6
2499.636000	160936.900000	-47394.610000	167770.482620	-0.286396	6
2626.528000	160027.300000	-46214.480000	166566.848163	-0.281142	6
2759.861000	159187.800000	-45227.860000	165488.111322	-0.276822	6
2899.962000	158367.400000	-43990.430000	164363.594857	-0.270944	6
3047.175000	157414.800000	-43101.310000	163208.891249	-0.267257	6
3201.862000	156509.600000	-42370.000000	162143.368018	-0.264381	6
3364.401000	155155.500000	-41217.270000	160536.888367	-0.259654	6
3535.191000	154804.500000	-40927.570000	160123.387443	-0.258468	6
3714.651000	153805.100000	-39808.460000	158873.289994	-0.253266	6
3903.222000	153226.700000	-39734.280000	158294.771234	-0.253728	6
4101.364000	152558.200000	-38592.520000	157363.868112	-0.247771	6
4309.566000	151311.700000	-37793.520000	155960.189506	-0.244765	6
4528.336000	150799.500000	-37226.160000	155326.353812	-0.242020	6
4758.212000	150345.800000	-36439.090000	154698.632372	-0.237783	6
4999.758000	149254.400000	-36119.020000	153562.558995	-0.237432	6
5253.565000	148433.800000	-35274.840000	152567.713883	-0.233319	6
5520.256000	147758.200000	-34536.970000	151740.857926	-0.229617	6
5800.486000	146885.700000	-34201.340000	150814.921418	-0.228767	6
6094.942000	146407.600000	-33926.630000	150287.063851	-0.227708	6
6404.345000	145642.600000	-33041.500000	149343.589273	-0.223091	6
6729.454000	144989.800000	-32911.880000	148678.290107	-0.223212	6
7071.068000	144476.300000	-32770.880000	148146.319015	-0.223051	6
7430.023000	143904.000000	-32150.560000	147451.753887	-0.219807	6
7807.200000	142955.300000	-32138.900000	146523.468056	-0.221141	6
8203.524000	142568.800000	-31965.130000	146108.289530	-0.220561	6
8619.967000	141944.600000	-31485.110000	145394.572185	-0.218279	6
9057.550000	141536.500000	-31512.710000	145002.178342	-0.219074	6
9517.347000	140997.400000	-31611.590000	144497.610462	-0.220553	6
10000.485000	140331.800000	-31567.040000	143838.423606	-0.221263	6
10508.149000	139763.400000	-31347.540000	143235.736615	-0.220639	6
11041.583000	139034.000000	-31216.420000	142495.326357	-0.220861	6
11602.097000	138657.600000	-31139.210000	142111.155217	-0.220911	6
12191.065000	137794.600000	-31234.280000	141290.240414	-0.222906	6
12809.931000	137147.900000	-31109.590000	140631.977389	-0.223058	6
13460.214000	136869.800000	-31515.380000	140451.277419	-0.226314	6
14143.507000	136183.600000	-31459.610000	139770.096839	-0.227026	6
14861.487000	135656.900000	-31832.710000	139341.723628	-0.230486	6
15615.914000	135032.600000	-32037.020000	138781.027930	-0.232947	6
16408.639000	134327.500000	-32349.030000	138167.785674	-0.236322	6
17241.605000	133717.200000	-32676.040000	137651.782284	-0.239670	6
18116.857000	133139.400000	-32940.230000	137153.777144	-0.242541	6
19036.539000	132460.400000	-33166.770000	136549.596119	-0.245346	6
20002.909000	131878.600000	-33692.650000	136114.509888	-0.250132	6
21018.335000	131066.900000	-34180.030000	135450.384741	-0.255101	6
22085.308000	130483.100000	-34801.120000	135044.279179	-0.260643	6
23206.444000	129653.700000	-35339.270000	134383.577597	-0.266103	6
24384.494000	128956.700000	-35935.680000	133870.099619	-0.271770	6
25622.347000	128046.400000	-36589.480000	133171.583304	-0.278334	6
26923.037000	127389.600000	-37295.410000	132736.798949	-0.284807	6
28289.756000	126551.600000	-38067.590000	132153.126603	-0.292197	6
29725.855000	125816.300000	-38813.000000	131666.967439	-0.299227	6
31234.856000	124804.400000	-39814.990000	131001.418649	-0.308813	6
32820.459000	123795.900000	-40547.270000	130267.056316	-0.316521	6
34486.554000	122669.200000	-41399.130000	129466.677541	-0.325483	6
36237.227000	121655.800000	-42411.120000	128836.472993	-0.335441	6
38076.770000	120696.800000	-43483.680000	128290.872460	-0.345796	6
40009.696000	119350.100000	-44723.450000	127454.436368	-0.358529	6
42040.745000	118199.500000	-45693.020000	126724.006711	-0.368880	6
44174.898000	116803.100000	-46649.340000	125774.103424	-0.379976	6
46417.388000	115083.000000	-47719.700000	124584.375654	-0.393076	6
48773.717000	113907.200000	-48937.410000	123974.676081	-0.405782	6
51249.662000	112436.600000	-50078.080000	123084.536462	-0.419013	6
53851.295000	110854.300000	-51217.290000	122114.235957	-0.432808	6
56584.998000	108883.500000	-52482.740000	120872.058683	-0.449151	6
59457.474000	107058.600000	-53506.770000	119685.079562	-0.463479	6
62475.768000	105335.400000	-54742.610000	118710.992931	-0.479282	6
65647.282000	103279.000000	-56030.620000	117498.860499	-0.497080	6
68979.795000	101159.400000	-57127.090000	116175.421756	-0.514077	6
72481.480000	98990.080000	-58188.470000	114825.667772	-0.531416	6
76160.923000	96709.560000	-59203.760000	113392.346274	-0.549328	6
80027.150000	94240.640000	-60366.840000	111917.172941	-0.569711	6
84089.642000	91759.330000	-61334.630000	110370.790879	-0.589222	6
88358.361000	89082.530000	-62125.980000	108606.328279	-0.608978	6
92843.777000	86405.280000	-62921.850000	106887.939541	-0.629414	6
97556.891000	84025.730000	-63726.770000	105458.164770	-0.648868	6
102509.261000	80634.610000	-63844.770000	102849.866243	-0.669708	6
107713.032000	79034.950000	-64828.560000	102221.648946	-0.686968	6
113180.967000	75179.560000	-65293.230000	99574.957322	-0.715135	6
118926.476000	72153.940000	-65314.980000	97325.421499	-0.735690	6
124963.650000	68829.200000	-65757.840000	95192.186098	-0.762582	6
131307.294000	66602.560000	-65576.500000	93467.525648	-0.777636	6
137972.966000	62794.970000	-65278.940000	90578.961491	-0.804791	6
144977.014000	59939.530000	-64870.330000	88322.743226	-0.824884	6
152336.615000	57072.760000	-64414.270000	86061.013901	-0.845755	6
160069.818000	53882.830000	-63965.510000	83635.792806	-0.870747	6
168195.589000	51107.450000	-63247.000000	81315.155134	-0.891159	6
176733.855000	47937.160000	-62579.070000	78829.634725	-0.917118	6
185705.557000	45245.950000	-61745.050000	76548.332385	-0.938403	6
195132.699000	42802.660000	-60650.270000	74232.896711	-0.956236	6
205038.398000	40011.270000	-59562.520000	71753.714299	-0.979281	6
215446.950000	37495.460000	-58361.980000	69368.798679	-0.999737	6
226383.881000	35019.930000	-57147.430000	67024.057269	-1.021018	6
237876.013000	32531.200000	-55868.230000	64649.347226	-1.043505	6
249951.531000	30365.010000	-54460.030000	62353.257332	-1.062164	6
262640.049000	28096.780000	-53134.720000	60105.969053	-1.084388	6
275972.686000	26163.350000	-51473.940000	57741.556806	-1.100544	6
289982.140000	24345.960000	-49574.200000	55229.766195	-1.114293	6
304702.769000	23026.270000	-48287.840000	53496.958811	-1.125836	6
320170.674000	21141.010000	-46686.400000	51249.997549	-1.145591	6
336423.791000	18844.220000	-45229.370000	48997.964631	-1.176031	6
353501.980000	17898.070000	-43624.510000	47153.353884	-1.181463	6
371447.124000	16187.980000	-42290.950000	45283.276697	-1.205225	6
390303.235000	14936.910000	-40628.180000	43286.952890	-1.218486	6
410116.555000	14107.420000	-39221.090000	41681.089235	-1.225516	6
430935.677000	12920.180000	-37667.700000	39821.937102	-1.240367	6
452811.659000	11772.390000	-36133.870000	38003.233119	-1.255842	6
475798.151000	10950.890000	-34792.300000	36475.006937	-1.265863	6
499951.528000	10042.970000	-33384.790000	34862.665557	-1.278583	6
525331.025000	9095.203000	-32082.900000	33347.191636	-1.294554	6
551998.885000	8304.139000	-30361.850000	31476.986196	-1.303820	6
580020.509000	7516.157000	-29162.300000	30115.317653	-1.318551	6
609464.621000	7040.837000	-27788.020000	28666.137535	-1.322642	6
640403.431000	6350.687000	-26680.900000	27426.294868	-1.337121	6
672912.817000	5730.405000	-25599.590000	26233.119327	-1.350579	6
707072.506000	5281.861000	-24098.930000	24670.964366	-1.355034	6
742966.274000	5616.785000	-23256.600000	23925.252711	-1.333821	6
780682.151000	4852.404000	-22338.110000	22859.067850	-1.356894	6
820312.633000	4250.037000	-21601.400000	22015.523988	-1.376529	6
861954.914000	3871.503000	-20793.810000	21151.148191	-1.386719	6
905711.120000	3451.958000	-19905.370000	20202.469376	-1.399086	6
951688.563000	3210.885000	-20193.930000	20447.606005	-1.413114	6
1000000.000000	2921.408000	-18131.080000	18364.930892	-1.411042	6
