# Supplementary material for: PortaDrop: A portable digital microfluidic platform providing versatile opportunities for Lab-On-A-Chip applications
Source: PLoS One. 2020 Sep 3;15(9):e0238581. doi: 10.1371/journal.pone.0238581 (PMC7470335; doi:10.1371/journal.pone.0238581)
Supplement: S1 Experiment data — (ZIP) [file pone.0238581.s002.zip › S1 Experiment Data/Fig11_Passive_Dispensing_Spectra/V7/IMP_V07_1_PBS.csv]

Frequency	Real	Imag	Abs	Phase	Time
50.000000	311172.700000	-788008.100000	847222.057604	-1.194707	6
52.538000	360742.000000	-803044.600000	880349.601098	-1.148593	6
55.205000	404264.200000	-712538.900000	819232.096182	-1.054725	6
58.008000	247558.800000	-744634.400000	784707.428996	-1.249835	6
60.952000	279530.300000	-719566.100000	771953.729758	-1.200268	6
64.047000	300554.800000	-646446.100000	712899.535705	-1.135593	6
67.298000	286294.900000	-634256.900000	695878.283153	-1.146790	6
70.714000	257436.600000	-608459.900000	660679.236035	-1.170540	6
74.304000	237099.500000	-570159.300000	617493.158081	-1.176703	6
78.076000	264075.700000	-556833.200000	616278.498694	-1.127964	6
82.039000	241568.300000	-522852.300000	575959.869418	-1.137992	6
86.204000	247019.100000	-515273.900000	571424.210010	-1.123769	6
90.580000	278823.400000	-485234.200000	559638.023402	-1.049251	6
95.178000	235638.000000	-473604.900000	528986.642882	-1.109118	6
100.010000	235631.000000	-445195.300000	503707.080855	-1.084003	6
105.087000	229756.700000	-424128.200000	482361.763856	-1.074336	6
110.421000	234800.600000	-414520.500000	476401.686270	-1.055420	6
116.027000	223679.600000	-397885.900000	456449.069311	-1.058657	6
121.917000	218102.600000	-373888.600000	432852.664699	-1.042720	6
128.106000	206072.900000	-362677.400000	417134.194936	-1.054088	6
134.609000	213930.500000	-350772.900000	410862.368932	-1.023141	6
141.442000	208270.100000	-339097.600000	397949.264203	-1.020009	6
148.622000	204665.100000	-320855.900000	380573.661362	-1.002994	6
156.167000	201235.500000	-303822.500000	364422.609022	-0.985791	6
164.094000	201150.000000	-295996.200000	357875.778608	-0.973914	6
172.424000	201385.000000	-278892.700000	344001.535372	-0.945400	6
181.177000	194516.100000	-274985.100000	336828.321822	-0.955141	6
190.375000	195610.800000	-264056.600000	328617.517914	-0.933215	6
200.039000	186521.000000	-247796.800000	310150.507869	-0.925558	6
210.194000	188973.200000	-236882.200000	303024.829008	-0.897428	6
220.864000	184494.200000	-226808.800000	292370.213242	-0.887917	6
232.076000	182193.700000	-214875.400000	281719.686648	-0.867520	6
243.857000	184466.500000	-210934.700000	280216.589956	-0.852239	6
256.236000	179045.200000	-200742.000000	268987.981529	-0.842465	6
269.243000	177314.000000	-193708.800000	262608.746605	-0.829558	6
282.911000	174888.700000	-185351.700000	254835.849285	-0.814434	6
297.273000	177083.700000	-175802.400000	249529.799125	-0.781767	6
312.364000	176705.800000	-168543.300000	244196.199251	-0.761760	6
328.221000	171534.500000	-162457.600000	236255.278223	-0.758228	6
344.882000	171287.900000	-157103.000000	232423.960244	-0.742230	6
362.390000	169750.400000	-150479.800000	226846.574821	-0.725293	6
380.786000	167790.300000	-144968.600000	221741.921522	-0.712558	6
400.116000	165862.800000	-139334.300000	216620.672098	-0.698694	6
420.428000	165530.200000	-132599.300000	212091.540313	-0.675386	6
441.770000	163773.800000	-128982.500000	208466.646907	-0.667112	6
464.196000	163219.900000	-123993.800000	204976.091763	-0.649663	6
487.761000	162428.900000	-117971.000000	200749.357150	-0.628155	6
512.521000	159849.900000	-113859.800000	196255.049836	-0.618928	6
538.539000	159481.900000	-109623.100000	193524.418307	-0.602199	6
565.877000	158220.600000	-105592.400000	190219.644627	-0.588493	6
594.604000	157074.400000	-101778.700000	187166.425699	-0.574943	6
624.788000	156444.800000	-98462.340000	184850.771828	-0.561739	6
656.505000	155513.400000	-94396.130000	181920.441233	-0.545548	6
689.831000	154413.300000	-90952.000000	179208.631268	-0.532304	6
724.850000	153651.900000	-88458.420000	177295.793640	-0.522365	6
761.646000	152424.600000	-85095.200000	174569.332210	-0.509176	6
800.310000	151407.600000	-82312.470000	172335.730640	-0.497954	6
840.937000	150450.000000	-79705.590000	170259.165913	-0.487188	6
883.626000	149683.600000	-76709.840000	168195.064321	-0.473582	6
928.483000	148967.500000	-74020.880000	166344.241656	-0.461159	6
975.616000	148139.200000	-71783.640000	164615.046543	-0.451227	6
1025.142000	147633.800000	-69585.450000	163211.132445	-0.440456	6
1077.183000	146235.400000	-66849.080000	160790.521207	-0.428770	6
1131.865000	145847.500000	-65057.560000	159699.653630	-0.419577	6
1189.322000	144805.900000	-63278.260000	158028.120483	-0.411980	6
1249.697000	143563.800000	-61484.420000	156175.857844	-0.404639	6
1313.137000	143172.100000	-59324.770000	154976.380633	-0.392824	6
1379.797000	141813.700000	-57376.060000	152980.841182	-0.384455	6
1449.840000	141281.300000	-55388.210000	151750.649213	-0.373627	6
1523.440000	140519.700000	-53990.880000	150535.049777	-0.366832	6
1600.776000	139745.000000	-52643.710000	149331.929699	-0.360271	6
1682.037000	138475.800000	-51395.800000	147706.044031	-0.355394	6
1767.424000	137579.000000	-50003.720000	146384.265735	-0.348610	6
1857.146000	136784.700000	-48532.000000	145139.275105	-0.340950	6
1951.422000	135841.400000	-47087.480000	143771.056638	-0.333675	6
2050.483000	135230.100000	-46194.820000	142902.558902	-0.329173	6
2154.574000	134483.900000	-44548.580000	141670.375659	-0.319880	6
2263.949000	133827.400000	-43234.020000	140637.667345	-0.312474	6
2378.875000	132653.600000	-42319.610000	139240.536424	-0.308817	6
2499.636000	131830.000000	-41327.700000	138156.171369	-0.303789	6
2626.528000	131271.700000	-40548.770000	137391.637189	-0.299594	6
2759.861000	130388.300000	-39293.780000	136180.431500	-0.292704	6
2899.962000	129794.700000	-38421.690000	135362.071536	-0.287800	6
3047.175000	129006.100000	-37329.290000	134298.360858	-0.281668	6
3201.862000	128418.700000	-36616.050000	133536.877406	-0.277760	6
3364.401000	127879.900000	-35340.380000	132673.325437	-0.269626	6
3535.191000	126843.800000	-34742.490000	131515.741301	-0.267343	6
3714.651000	126299.100000	-34090.800000	130819.132031	-0.263638	6
3903.222000	125558.400000	-33438.320000	129934.726132	-0.260276	6
4101.364000	124996.100000	-32721.760000	129208.121234	-0.256037	6
4309.566000	124294.300000	-31757.790000	128287.295701	-0.250153	6
4528.336000	124143.600000	-31054.670000	127968.847575	-0.245121	6
4758.212000	123019.200000	-30697.610000	126791.430422	-0.244541	6
4999.758000	122454.600000	-30035.050000	126084.230932	-0.240527	6
5253.565000	121927.800000	-29616.650000	125473.241650	-0.238288	6
5520.256000	121629.700000	-29050.230000	125050.788823	-0.234449	6
5800.486000	121049.800000	-28353.070000	124325.985451	-0.230079	6
6094.942000	120203.100000	-27948.610000	123409.521717	-0.228452	6
6404.345000	119797.300000	-27524.450000	122918.625257	-0.225839	6
6729.454000	119258.500000	-27125.310000	122304.424551	-0.223645	6
7071.068000	118766.400000	-26362.930000	121657.148771	-0.218431	6
7430.023000	118052.900000	-26443.010000	120978.179753	-0.220356	6
7807.200000	117783.100000	-26019.090000	120622.766052	-0.217415	6
8203.524000	117219.200000	-25740.340000	120012.107522	-0.216161	6
8619.967000	116940.600000	-25378.520000	119662.747778	-0.213707	6
9057.550000	116625.000000	-25120.000000	119299.643859	-0.212150	6
9517.347000	116022.100000	-24914.030000	118666.914425	-0.211523	6
10000.485000	115595.500000	-24796.970000	118225.248325	-0.211313	6
10508.149000	115251.400000	-24547.910000	117836.688206	-0.209858	6
11041.583000	114703.200000	-24446.330000	117279.355134	-0.209985	6
11602.097000	114097.000000	-24336.630000	116663.606016	-0.210149	6
12191.065000	113736.700000	-24327.940000	116309.438961	-0.210722	6
12809.931000	113284.200000	-24209.230000	115842.120090	-0.210537	6
13460.214000	112731.400000	-24225.110000	115304.919672	-0.211673	6
14143.507000	112541.600000	-24310.650000	115137.393726	-0.212746	6
14861.487000	112007.400000	-24182.930000	114588.270596	-0.212641	6
15615.914000	111449.700000	-24215.050000	114050.007789	-0.213948	6
16408.639000	111033.800000	-24520.070000	113709.008329	-0.217346	6
17241.605000	110658.300000	-24529.900000	113344.498556	-0.218145	6
18116.857000	110192.700000	-24723.890000	112932.288873	-0.220714	6
19036.539000	109745.400000	-25024.050000	112562.231230	-0.224186	6
20002.909000	109312.400000	-25099.070000	112156.872766	-0.225697	6
21018.335000	108800.700000	-25415.580000	111729.781291	-0.229483	6
22085.308000	108406.600000	-25676.890000	111405.985493	-0.232571	6
23206.444000	108026.600000	-26099.550000	111134.750721	-0.237060	6
24384.494000	107306.100000	-26388.790000	110503.245811	-0.241136	6
25622.347000	106794.100000	-26771.050000	110098.451001	-0.245618	6
26923.037000	106399.400000	-27379.290000	109865.635397	-0.251861	6
28289.756000	105717.000000	-27645.930000	109272.052852	-0.255781	6
29725.855000	105230.200000	-28272.230000	108961.984110	-0.262472	6
31234.856000	104552.100000	-28821.500000	108451.927031	-0.268986	6
32820.459000	104136.500000	-29292.500000	108177.914514	-0.274204	6
34486.554000	103360.700000	-30107.090000	107656.263974	-0.283439	6
36237.227000	102642.300000	-30757.140000	107151.497471	-0.291139	6
38076.770000	101855.200000	-31419.010000	106590.975023	-0.299207	6
40009.696000	101450.800000	-32026.960000	106386.046959	-0.305788	6
42040.745000	100388.900000	-32816.300000	105616.479722	-0.315942	6
44174.898000	99623.590000	-33717.830000	105174.862702	-0.326350	6
46417.388000	98725.530000	-34226.920000	104490.249911	-0.333721	6
48773.717000	97806.610000	-35445.720000	104031.399231	-0.347684	6
51249.662000	96812.630000	-36215.130000	103364.505361	-0.357959	6
53851.295000	95745.970000	-37297.190000	102753.934976	-0.371460	6
56584.998000	94713.910000	-38194.730000	102125.227771	-0.383317	6
59457.474000	93524.970000	-39153.020000	101389.738083	-0.396469	6
62475.768000	92474.950000	-40182.980000	100828.013266	-0.409913	6
65647.282000	91195.080000	-41088.500000	100024.034354	-0.423316	6
68979.795000	89625.750000	-42158.040000	99045.824746	-0.439671	6
72481.480000	88272.050000	-43112.560000	98237.709872	-0.454329	6
76160.923000	86746.690000	-44096.920000	97311.492535	-0.470298	6
80027.150000	85054.280000	-45212.200000	96324.314558	-0.488583	6
84089.642000	83284.000000	-46115.440000	95199.046541	-0.505689	6
88358.361000	81563.410000	-47084.300000	94178.135240	-0.523540	6
92843.777000	79625.810000	-48038.190000	92994.286473	-0.542842	6
97556.891000	77805.160000	-48805.620000	91845.693782	-0.560237	6
102509.261000	75714.230000	-49068.450000	90223.929253	-0.575020	6
107713.032000	73474.160000	-50119.830000	88940.708042	-0.598640	6
113180.967000	71369.730000	-51185.490000	87827.061586	-0.622168	6
118926.476000	69058.310000	-52045.790000	86474.357105	-0.645833	6
124963.650000	67245.610000	-51865.250000	84923.354985	-0.656982	6
131307.294000	64778.740000	-52829.730000	83589.864983	-0.684146	6
137972.966000	61997.980000	-53092.210000	81624.336363	-0.708171	6
144977.014000	59477.950000	-53349.930000	79898.945971	-0.731138	6
152336.615000	57106.900000	-53328.160000	78135.079680	-0.751195	6
160069.818000	54676.590000	-53657.810000	76607.376068	-0.775994	6
168195.589000	52124.880000	-53356.590000	74591.747610	-0.797075	6
176733.855000	49632.410000	-53137.500000	72711.553612	-0.819491	6
185705.557000	47072.200000	-52792.380000	70730.668022	-0.842615	6
195132.699000	44591.700000	-52476.200000	68863.424801	-0.866447	6
205038.398000	42216.660000	-52093.100000	67051.752022	-0.889741	6
215446.950000	39945.300000	-51353.570000	65060.096402	-0.909709	6
226383.881000	37557.540000	-50668.930000	63070.668921	-0.932929	6
237876.013000	35431.800000	-49868.240000	61173.963513	-0.953053	6
249951.531000	33176.270000	-49058.880000	59223.632090	-0.976186	6
262640.049000	30972.030000	-48068.770000	57182.805909	-0.998419	6
275972.686000	29632.460000	-46385.140000	55042.382747	-1.002310	6
289982.140000	27507.630000	-45423.530000	53103.359459	-1.026283	6
304702.769000	25645.610000	-44891.470000	51700.497010	-1.051762	6
320170.674000	23766.920000	-43459.640000	49533.895417	-1.070357	6
336423.791000	22043.380000	-42106.790000	47527.806239	-1.088517	6
353501.980000	19942.750000	-41371.130000	45926.938446	-1.121616	6
371447.124000	18606.020000	-39501.310000	43663.914987	-1.130598	6
390303.235000	16883.650000	-38506.900000	42045.677363	-1.157582	6
410116.555000	15794.100000	-37497.190000	40687.748189	-1.172142	6
430935.677000	14689.620000	-35969.780000	38853.700068	-1.183080	6
452811.659000	13588.380000	-34666.560000	37234.586788	-1.197228	6
475798.151000	12544.120000	-33606.260000	35871.097805	-1.213546	6
499951.528000	11596.310000	-32271.890000	34292.117021	-1.225833	6
525331.025000	10772.320000	-30545.960000	32389.790838	-1.231754	6
551998.885000	9819.117000	-29542.770000	31131.821629	-1.249913	6
580020.509000	9024.238000	-28555.690000	29947.692780	-1.264706	6
609464.621000	8228.225000	-27121.410000	28342.098847	-1.276237	6
640403.431000	7486.846000	-25878.920000	26940.144086	-1.289182	6
672912.817000	6623.854000	-25008.790000	25871.123267	-1.311880	6
707072.506000	6288.493000	-23854.850000	24669.799609	-1.313045	6
742966.274000	6317.736000	-22710.760000	23573.128938	-1.299474	6
780682.151000	5556.722000	-21933.780000	22626.706885	-1.322676	6
820312.633000	4909.644000	-21283.470000	21842.405990	-1.344083	6
861954.914000	4537.959000	-20559.820000	21054.673361	-1.353560	6
905711.120000	4025.743000	-19681.880000	20089.375477	-1.369039	6
951688.563000	3747.996000	-18707.720000	19079.472257	-1.373069	6
1000000.000000	3437.994000	-17934.610000	18261.162028	-1.381398	6
