# Supplementary material for: PortaDrop: A portable digital microfluidic platform providing versatile opportunities for Lab-On-A-Chip applications
Source: PLoS One. 2020 Sep 3;15(9):e0238581. doi: 10.1371/journal.pone.0238581 (PMC7470335; doi:10.1371/journal.pone.0238581)
Supplement: S1 Experiment data — (ZIP) [file pone.0238581.s002.zip › S1 Experiment Data/Fig11_Passive_Dispensing_Spectra/V8/IMP_V08_1_PBS.csv]

Frequency	Real	Imag	Abs	Phase	Time
50.000000	296444.200000	-873894.400000	922805.822514	-1.243755	6
52.538000	312534.900000	-799601.600000	858510.793433	-1.198191	6
55.205000	323815.900000	-756321.200000	822726.257428	-1.166264	6
58.008000	302862.500000	-747834.100000	806834.267386	-1.185999	6
60.952000	276096.400000	-672855.400000	727298.846006	-1.181412	6
64.047000	270957.400000	-687294.100000	738776.754175	-1.195267	6
67.298000	259451.400000	-635383.500000	686314.229077	-1.183123	6
70.714000	288535.400000	-627290.000000	690467.538088	-1.139681	6
74.304000	289192.600000	-601009.500000	666966.849990	-1.122319	6
78.076000	278088.900000	-554297.000000	620144.015945	-1.105792	6
82.039000	271228.600000	-539120.100000	603502.639333	-1.104676	6
86.204000	266441.900000	-535593.500000	598207.057228	-1.109174	6
90.580000	250291.800000	-498571.400000	557870.438404	-1.105536	6
95.178000	264969.800000	-466243.400000	536275.957838	-1.054006	6
100.010000	247716.200000	-454819.100000	517903.204728	-1.072072	6
105.087000	255215.400000	-437185.500000	506227.282757	-1.042397	6
110.421000	244332.300000	-418548.400000	484645.268176	-1.042403	6
116.027000	235422.300000	-398080.700000	462484.489523	-1.036729	6
121.917000	239065.200000	-386529.000000	454485.244746	-1.016890	6
128.106000	232327.700000	-367742.300000	434983.401289	-1.007345	6
134.609000	233104.100000	-351564.800000	421823.813974	-0.985304	6
141.442000	232578.800000	-334348.400000	407285.834264	-0.963017	6
148.622000	223431.900000	-319315.200000	389722.992507	-0.960257	6
156.167000	221059.500000	-307944.900000	379074.351515	-0.948188	6
164.094000	220481.200000	-295639.500000	368801.672330	-0.930003	6
172.424000	216604.700000	-283048.400000	356418.283488	-0.917602	6
181.177000	212093.000000	-267468.500000	341354.418664	-0.900360	6
190.375000	214961.100000	-258594.100000	336272.483364	-0.877278	6
200.039000	210666.800000	-249110.100000	326245.831459	-0.868817	6
210.194000	211741.600000	-238555.600000	318972.223653	-0.844875	6
220.864000	205928.100000	-224190.900000	304414.096277	-0.827833	6
232.076000	203899.500000	-218146.500000	298601.576624	-0.819142	6
243.857000	207045.800000	-210273.000000	295097.776723	-0.793131	6
256.236000	200076.900000	-201152.500000	283713.048995	-0.788079	6
269.243000	200250.300000	-192696.300000	277906.543075	-0.766177	6
282.911000	197443.400000	-189109.300000	273397.555860	-0.763841	6
297.273000	199434.600000	-179204.200000	268119.945127	-0.732020	6
312.364000	194301.700000	-170206.700000	258308.868117	-0.719391	6
328.221000	196253.100000	-164626.000000	256158.152585	-0.697982	6
344.882000	190233.700000	-153581.300000	244491.464729	-0.679194	6
362.390000	190927.500000	-152921.100000	244618.423430	-0.675313	6
380.786000	188730.500000	-145070.100000	238043.137990	-0.655339	6
400.116000	189307.200000	-140312.400000	235636.978349	-0.637838	6
420.428000	186096.600000	-135269.700000	230064.852313	-0.628539	6
441.770000	185193.300000	-129530.700000	225997.257964	-0.610347	6
464.196000	183013.800000	-125392.800000	221849.961195	-0.600693	6
487.761000	183079.600000	-120936.500000	219416.902194	-0.583768	6
512.521000	181154.600000	-115056.200000	214604.096558	-0.565849	6
538.539000	180828.100000	-111380.100000	212377.796452	-0.552061	6
565.877000	179546.400000	-108868.800000	209974.582668	-0.545079	6
594.604000	178045.400000	-103904.100000	206146.128894	-0.528260	6
624.788000	176522.000000	-100631.900000	203191.524876	-0.518130	6
656.505000	175594.200000	-97229.060000	200715.752202	-0.505691	6
689.831000	175220.700000	-94538.330000	199097.437321	-0.494776	6
724.850000	174179.900000	-92501.810000	197218.717208	-0.488194	6
761.646000	172962.300000	-88482.730000	194281.112642	-0.472863	6
800.310000	171146.000000	-85118.060000	191144.022805	-0.461519	6
840.937000	170993.400000	-82821.110000	189994.944946	-0.451052	6
883.626000	169635.700000	-79937.500000	187526.730417	-0.440368	6
928.483000	169009.300000	-77961.980000	186124.189218	-0.432201	6
975.616000	167898.600000	-75373.170000	184040.904795	-0.421956	6
1025.142000	166696.600000	-73527.410000	182192.306294	-0.415416	6
1077.183000	165846.500000	-70425.590000	180179.980267	-0.401568	6
1131.865000	164435.200000	-69510.750000	178523.610104	-0.399942	6
1189.322000	163271.800000	-67140.280000	176537.525398	-0.390139	6
1249.697000	162800.400000	-65145.560000	175350.831843	-0.380641	6
1313.137000	161199.800000	-63286.270000	173177.733819	-0.374107	6
1379.797000	160037.100000	-61831.090000	171566.188589	-0.368688	6
1449.840000	158972.300000	-60049.450000	169935.660215	-0.361167	6
1523.440000	158225.900000	-58402.240000	168660.182224	-0.353594	6
1600.776000	156525.000000	-56825.470000	166520.898585	-0.348248	6
1682.037000	155451.700000	-55417.520000	165034.337505	-0.342448	6
1767.424000	154989.500000	-54020.910000	164134.103182	-0.335379	6
1857.146000	153648.300000	-52506.670000	162372.258983	-0.329291	6
1951.422000	152822.800000	-51575.910000	161291.297633	-0.325485	6
2050.483000	152058.700000	-50258.140000	160149.083300	-0.319215	6
2154.574000	151140.200000	-48867.770000	158844.008388	-0.312718	6
2263.949000	150285.700000	-47702.520000	157674.734941	-0.307354	6
2378.875000	149404.600000	-46962.200000	156611.566399	-0.304550	6
2499.636000	147961.500000	-45650.190000	154843.615720	-0.299262	6
2626.528000	147432.100000	-44389.690000	153969.700554	-0.292453	6
2759.861000	146392.800000	-43570.170000	152739.031049	-0.289277	6
2899.962000	145691.600000	-42256.970000	151696.057378	-0.282298	6
3047.175000	144737.700000	-41334.060000	150524.105436	-0.278175	6
3201.862000	143889.000000	-40937.730000	149599.271584	-0.277185	6
3364.401000	142817.200000	-39580.440000	148200.417835	-0.270355	6
3535.191000	142590.000000	-38668.640000	147740.217339	-0.264818	6
3714.651000	141467.000000	-37839.580000	146440.246871	-0.261361	6
3903.222000	140590.800000	-36815.050000	145331.073591	-0.256109	6
4101.364000	139756.900000	-36658.480000	144484.723253	-0.256523	6
4309.566000	139465.100000	-35487.580000	143909.285497	-0.249167	6
4528.336000	138823.600000	-35110.200000	143194.685869	-0.247718	6
4758.212000	138090.200000	-34044.390000	142224.905788	-0.241717	6
4999.758000	137254.700000	-33602.130000	141308.017510	-0.240094	6
5253.565000	136628.700000	-33046.350000	140568.356724	-0.237312	6
5520.256000	136222.300000	-32663.320000	140083.573237	-0.235337	6
5800.486000	135413.800000	-32037.120000	139151.982696	-0.232315	6
6094.942000	134473.400000	-31988.820000	138225.829397	-0.233542	6
6404.345000	133815.000000	-31127.260000	137387.628774	-0.228550	6
6729.454000	133186.600000	-30764.950000	136693.644944	-0.227010	6
7071.068000	132714.900000	-30634.270000	136204.637147	-0.226854	6
7430.023000	132004.000000	-29912.550000	135350.717263	-0.222840	6
7807.200000	131408.900000	-29507.870000	134681.154551	-0.220886	6
8203.524000	131173.000000	-29520.940000	134453.865052	-0.221365	6
8619.967000	130432.200000	-29160.040000	133652.036010	-0.219948	6
9057.550000	130230.500000	-28902.690000	133399.207717	-0.218395	6
9517.347000	129723.200000	-28785.180000	132878.497906	-0.218359	6
10000.485000	129093.400000	-28656.840000	132235.851426	-0.218443	6
10508.149000	128365.800000	-28372.170000	131463.906226	-0.217529	6
11041.583000	128026.000000	-28364.270000	131130.425488	-0.218029	6
11602.097000	127466.200000	-28330.250000	130576.549225	-0.218702	6
12191.065000	126931.100000	-28310.840000	130050.020410	-0.219449	6
12809.931000	126549.300000	-28281.910000	129671.090702	-0.219872	6
13460.214000	125768.200000	-28292.240000	128911.174750	-0.221272	6
14143.507000	125244.500000	-28213.210000	128382.903841	-0.221567	6
14861.487000	124700.700000	-28536.660000	127924.217975	-0.224968	6
15615.914000	124375.600000	-28649.140000	127632.531504	-0.226395	6
16408.639000	123880.400000	-28831.550000	127191.240970	-0.228666	6
17241.605000	123310.200000	-29021.960000	126679.436320	-0.231151	6
18116.857000	122628.800000	-29186.210000	126054.184554	-0.233657	6
19036.539000	122024.000000	-29488.280000	125536.509563	-0.237114	6
20002.909000	121408.400000	-29880.680000	125031.414564	-0.241321	6
21018.335000	120908.700000	-30230.000000	124630.520482	-0.245001	6
22085.308000	120375.100000	-30544.730000	124189.956240	-0.248501	6
23206.444000	119739.300000	-31229.860000	123744.915532	-0.255132	6
24384.494000	119073.900000	-31472.820000	123163.030411	-0.258404	6
25622.347000	118586.100000	-32060.620000	122843.585376	-0.264045	6
26923.037000	117832.400000	-32663.940000	122275.948028	-0.270417	6
28289.756000	117220.800000	-33289.980000	121856.221511	-0.276708	6
29725.855000	116386.600000	-33878.760000	121217.206034	-0.283261	6
31234.856000	115726.600000	-34594.380000	120786.659343	-0.290477	6
32820.459000	114868.300000	-35430.660000	120208.394103	-0.299187	6
34486.554000	113871.300000	-36038.120000	119437.929724	-0.306508	6
36237.227000	113085.500000	-37030.980000	118994.217465	-0.316455	6
38076.770000	112183.200000	-37821.970000	118387.380142	-0.325177	6
40009.696000	110992.000000	-38573.480000	117503.776209	-0.334476	6
42040.745000	110208.900000	-39756.050000	117160.339496	-0.346205	6
44174.898000	109039.300000	-40463.460000	116305.032306	-0.355339	6
46417.388000	108095.500000	-41330.480000	115727.463021	-0.365200	6
48773.717000	106737.000000	-42644.680000	114940.662523	-0.380102	6
51249.662000	105457.700000	-43666.230000	114140.554282	-0.392571	6
53851.295000	104149.000000	-44623.640000	113306.149206	-0.404797	6
56584.998000	102785.100000	-45736.950000	112501.757219	-0.418669	6
59457.474000	101463.800000	-46952.600000	111800.936298	-0.433408	6
62475.768000	99653.340000	-47953.000000	110590.589031	-0.448493	6
65647.282000	97988.590000	-49117.160000	109609.576117	-0.464650	6
68979.795000	96132.880000	-50119.550000	108413.559619	-0.480587	6
72481.480000	94449.980000	-51239.720000	107453.746457	-0.497072	6
76160.923000	92477.300000	-52284.490000	106234.264293	-0.514572	6
80027.150000	90408.380000	-53419.580000	105011.078947	-0.533679	6
84089.642000	88332.050000	-54309.060000	103691.971991	-0.551252	6
88358.361000	86088.720000	-55304.770000	102322.457437	-0.571025	6
92843.777000	83846.280000	-56114.140000	100891.007418	-0.589789	6
97556.891000	81816.000000	-57006.420000	99717.549996	-0.608551	6
102509.261000	78725.730000	-58139.810000	97867.145002	-0.636107	6
107713.032000	75780.050000	-57841.870000	95332.564757	-0.651950	6
113180.967000	74160.580000	-58629.420000	94536.768061	-0.668967	6
118926.476000	71237.360000	-58916.030000	92443.821052	-0.691012	6
124963.650000	68656.800000	-59556.670000	90888.685367	-0.714541	6
131307.294000	65616.190000	-60245.480000	89078.629595	-0.742753	6
137972.966000	62922.060000	-60079.640000	86998.556179	-0.762293	6
144977.014000	59938.480000	-59714.730000	84607.744112	-0.783528	6
152336.615000	57371.790000	-60077.080000	83070.920478	-0.808428	6
160069.818000	54449.540000	-59472.500000	80633.309882	-0.829461	6
168195.589000	51926.240000	-58983.520000	78583.649903	-0.848943	6
176733.855000	48957.910000	-58446.480000	76242.166653	-0.873514	6
185705.557000	46334.040000	-58155.420000	74356.547379	-0.898054	6
195132.699000	43667.950000	-57058.730000	71851.155359	-0.917565	6
205038.398000	41197.680000	-56433.470000	69871.205612	-0.940204	6
215446.950000	38664.490000	-55458.840000	67606.402959	-0.961969	6
226383.881000	36355.450000	-54451.480000	65472.760893	-0.982102	6
237876.013000	33849.950000	-53355.440000	63187.198803	-1.005449	6
249951.531000	31590.950000	-52244.700000	61053.229235	-1.026948	6
262640.049000	29623.330000	-51044.650000	59017.776762	-1.044957	6
275972.686000	27125.240000	-49758.160000	56671.448999	-1.071691	6
289982.140000	26302.130000	-48077.130000	54801.573623	-1.070196	6
304702.769000	24197.140000	-46987.520000	52851.950011	-1.095245	6
320170.674000	22199.710000	-45458.510000	50589.556783	-1.116511	6
336423.791000	20629.070000	-44176.490000	48755.725795	-1.133921	6
353501.980000	18926.140000	-42685.660000	46693.300857	-1.153458	6
371447.124000	17903.910000	-40681.130000	44446.645896	-1.156203	6
390303.235000	17093.370000	-38735.860000	42339.699431	-1.155217	6
410116.555000	14757.700000	-38241.770000	40990.519416	-1.202499	6
430935.677000	13801.820000	-37000.770000	39491.102997	-1.213768	6
452811.659000	12802.570000	-35605.380000	37837.136302	-1.225623	6
475798.151000	11698.300000	-34170.410000	36117.407748	-1.240951	6
499951.528000	10474.130000	-32897.470000	34524.642383	-1.262557	6
525331.025000	10326.400000	-31195.420000	32860.139469	-1.251127	6
551998.885000	8970.943000	-30040.430000	31351.319795	-1.280598	6
580020.509000	8238.184000	-28885.360000	30037.171937	-1.292970	6
609464.621000	7576.289000	-27644.180000	28663.580427	-1.303300	6
640403.431000	6734.349000	-26419.250000	27264.046417	-1.321208	6
672912.817000	6525.455000	-25321.820000	26149.113390	-1.318583	6
707072.506000	5899.395000	-23945.750000	24661.747798	-1.329242	6
742966.274000	5999.686000	-22975.470000	23745.914466	-1.315366	6
780682.151000	5061.453000	-22317.590000	22884.342461	-1.347777	6
820312.633000	4510.990000	-21450.440000	21919.635193	-1.363518	6
861954.914000	3990.268000	-20713.340000	21094.186229	-1.380485	6
905711.120000	3736.125000	-19790.190000	20139.767880	-1.384206	6
951688.563000	5158.518000	-19732.190000	20395.333539	-1.315093	6
1000000.000000	3061.044000	-17989.860000	18248.426047	-1.402257	6
