# Supplementary material for: PortaDrop: A portable digital microfluidic platform providing versatile opportunities for Lab-On-A-Chip applications
Source: PLoS One. 2020 Sep 3;15(9):e0238581. doi: 10.1371/journal.pone.0238581 (PMC7470335; doi:10.1371/journal.pone.0238581)
Supplement: S1 Experiment data — (ZIP) [file pone.0238581.s002.zip › S1 Experiment Data/Fig11_Passive_Dispensing_Spectra/V9/IMP_V09_1_PBS.csv]

Frequency	Real	Imag	Abs	Phase	Time
50.000000	348233.300000	-818589.000000	889581.014945	-1.168581	6
52.538000	331880.600000	-761861.900000	831010.401456	-1.159967	6
55.205000	315197.900000	-800050.000000	859900.993524	-1.195497	6
58.008000	369661.100000	-720484.100000	809781.863965	-1.096745	6
60.952000	280562.200000	-685404.900000	740604.499725	-1.182266	6
64.047000	295432.600000	-650812.400000	714728.760535	-1.144667	6
67.298000	279216.500000	-630539.000000	689595.014768	-1.153928	6
70.714000	298143.900000	-585648.100000	657170.816562	-1.099908	6
74.304000	291633.500000	-563701.800000	634673.000564	-1.093362	6
78.076000	283289.000000	-555797.900000	623830.075554	-1.099421	6
82.039000	252356.800000	-567636.900000	621204.961947	-1.152464	6
86.204000	261416.500000	-509321.500000	572491.901108	-1.096594	6
90.580000	254161.000000	-494403.600000	555907.126788	-1.095951	6
95.178000	262553.900000	-459645.300000	529347.099942	-1.051815	6
100.010000	256292.200000	-445701.700000	514135.874224	-1.048939	6
105.087000	241697.300000	-426011.700000	489799.503230	-1.054731	6
110.421000	245062.500000	-416476.700000	483227.141776	-1.038936	6
116.027000	233248.200000	-394099.300000	457950.850052	-1.036390	6
121.917000	233644.900000	-378747.100000	445016.072805	-1.018051	6
128.106000	233242.700000	-364474.600000	432716.871809	-1.001524	6
134.609000	224108.300000	-348905.700000	414680.259503	-0.999841	6
141.442000	220831.200000	-331356.600000	398200.471191	-0.982947	6
148.622000	218960.800000	-323256.100000	390433.525871	-0.975427	6
156.167000	216617.000000	-308596.100000	377033.788438	-0.958767	6
164.094000	213605.100000	-293607.800000	363087.701481	-0.941839	6
172.424000	214326.400000	-282027.700000	354225.111058	-0.920959	6
181.177000	208122.200000	-269940.500000	340855.869354	-0.913995	6
190.375000	209588.900000	-259395.700000	333487.085480	-0.891203	6
200.039000	204636.400000	-250326.600000	323325.629780	-0.885489	6
210.194000	202907.000000	-238948.400000	313476.615574	-0.866786	6
220.864000	200842.900000	-226007.900000	302353.173198	-0.844285	6
232.076000	199847.200000	-218472.700000	296089.891744	-0.829893	6
243.857000	193772.800000	-206615.100000	283262.594721	-0.817462	6
256.236000	194020.200000	-201344.700000	279613.172483	-0.803922	6
269.243000	194641.100000	-193451.600000	274424.268883	-0.782333	6
282.911000	190223.300000	-185329.300000	265578.337410	-0.772367	6
297.273000	188206.900000	-178801.200000	259599.126210	-0.759776	6
312.364000	185050.700000	-172449.600000	252947.872319	-0.750165	6
328.221000	186850.500000	-165900.600000	249872.204198	-0.726078	6
344.882000	183829.200000	-159603.200000	243446.824220	-0.714974	6
362.390000	182020.200000	-152495.300000	237457.721985	-0.697365	6
380.786000	181751.900000	-146936.500000	233717.967187	-0.679869	6
400.116000	180805.400000	-140901.600000	229224.461068	-0.661991	6
420.428000	177489.200000	-134888.400000	222928.904746	-0.649858	6
441.770000	177402.100000	-130095.100000	219991.454671	-0.632750	6
464.196000	174492.000000	-125607.400000	214999.248833	-0.623922	6
487.761000	174709.700000	-121151.500000	212605.656619	-0.606313	6
512.521000	173214.900000	-115854.500000	208388.259632	-0.589511	6
538.539000	171899.000000	-111803.900000	205059.450541	-0.576660	6
565.877000	171560.000000	-108612.800000	203050.668366	-0.564395	6
594.604000	169440.700000	-104544.800000	199097.378244	-0.552825	6
624.788000	168810.100000	-100311.300000	196364.983563	-0.536163	6
656.505000	167586.000000	-97485.080000	193877.301969	-0.526856	6
689.831000	166676.100000	-93759.000000	191237.214977	-0.512406	6
724.850000	165787.100000	-90318.840000	188793.155028	-0.498833	6
761.646000	164480.800000	-87917.730000	186503.246130	-0.490878	6
800.310000	163952.300000	-84843.890000	184604.556676	-0.477543	6
840.937000	162249.200000	-82172.950000	181871.373812	-0.468803	6
883.626000	160925.700000	-79874.590000	179658.094858	-0.460719	6
928.483000	160317.100000	-77180.890000	177928.250521	-0.448679	6
975.616000	159836.300000	-74415.840000	176310.408203	-0.435731	6
1025.142000	158423.800000	-72408.920000	174187.118071	-0.428708	6
1077.183000	157292.100000	-70318.340000	172294.729063	-0.420403	6
1131.865000	156595.800000	-67981.470000	170715.332765	-0.409570	6
1189.322000	155482.800000	-66105.360000	168952.122557	-0.402008	6
1249.697000	153698.300000	-64251.580000	166587.613451	-0.395958	6
1313.137000	153424.700000	-62870.850000	165806.762075	-0.388912	6
1379.797000	151990.400000	-61180.490000	163841.795793	-0.382684	6
1449.840000	151479.900000	-59560.720000	162768.668579	-0.374624	6
1523.440000	150380.000000	-57283.190000	160920.813621	-0.363953	6
1600.776000	149004.800000	-56398.910000	159321.271248	-0.361839	6
1682.037000	148040.000000	-54442.230000	157733.312928	-0.352402	6
1767.424000	147395.900000	-52804.060000	156568.898857	-0.344002	6
1857.146000	146482.400000	-51470.610000	155262.091972	-0.337901	6
1951.422000	145264.600000	-50063.800000	153649.562588	-0.331891	6
2050.483000	144685.700000	-48655.250000	152647.584773	-0.324402	6
2154.574000	143360.100000	-47491.730000	151021.795415	-0.319898	6
2263.949000	143047.200000	-46318.040000	150359.110989	-0.313142	6
2378.875000	141282.800000	-45549.270000	148443.812850	-0.311877	6
2499.636000	140885.500000	-44374.440000	147708.547605	-0.305132	6
2626.528000	139720.700000	-43172.520000	146238.642265	-0.299685	6
2759.861000	139308.000000	-42131.730000	145539.690589	-0.293690	6
2899.962000	138403.800000	-40950.340000	144334.826707	-0.287669	6
3047.175000	137862.200000	-40064.430000	143565.820236	-0.282822	6
3201.862000	136722.500000	-39249.980000	142244.869631	-0.279560	6
3364.401000	136184.100000	-38731.160000	141584.645523	-0.277087	6
3535.191000	134866.600000	-37646.600000	140022.377808	-0.272211	6
3714.651000	134331.900000	-36426.840000	139183.239041	-0.264802	6
3903.222000	133862.200000	-35974.110000	138611.778645	-0.262537	6
4101.364000	133130.100000	-35503.370000	137782.846564	-0.260616	6
4309.566000	132476.300000	-34690.200000	136942.980973	-0.256109	6
4528.336000	131768.800000	-33871.500000	136052.545605	-0.251605	6
4758.212000	130999.800000	-33463.940000	135206.445410	-0.250102	6
4999.758000	130418.700000	-32400.730000	134383.200640	-0.243506	6
5253.565000	129711.600000	-32464.250000	133712.477737	-0.245242	6
5520.256000	129072.200000	-31402.060000	132837.201811	-0.238654	6
5800.486000	128535.300000	-31089.350000	132241.714408	-0.237316	6
6094.942000	127668.000000	-30656.250000	131297.082557	-0.235663	6
6404.345000	127179.900000	-29879.280000	130642.635986	-0.230752	6
6729.454000	126851.100000	-29739.580000	130290.614358	-0.230286	6
7071.068000	126227.800000	-29107.910000	129540.448963	-0.226637	6
7430.023000	125543.800000	-28597.710000	128759.755885	-0.223969	6
7807.200000	125000.100000	-28602.190000	128230.691618	-0.224945	6
8203.524000	124206.200000	-28233.190000	127374.617315	-0.223511	6
8619.967000	123840.000000	-27849.790000	126932.881489	-0.221205	6
9057.550000	123296.800000	-27765.420000	126384.411373	-0.221497	6
9517.347000	122969.300000	-27529.280000	126013.134235	-0.220240	6
10000.485000	122546.800000	-27212.540000	125531.830718	-0.218513	6
10508.149000	121814.300000	-27242.890000	124823.470309	-0.220022	6
11041.583000	121330.500000	-27064.350000	124312.385832	-0.219470	6
11602.097000	120913.600000	-26792.330000	123846.387157	-0.218059	6
12191.065000	120402.000000	-26817.610000	123352.445497	-0.219157	6
12809.931000	119875.700000	-26802.710000	122835.535224	-0.219970	6
13460.214000	119426.800000	-26836.950000	122404.993540	-0.221043	6
14143.507000	118825.400000	-26936.480000	121840.262803	-0.222922	6
14861.487000	118240.800000	-26985.520000	121281.099411	-0.224382	6
15615.914000	117775.000000	-26984.970000	120826.897796	-0.225235	6
16408.639000	117139.800000	-27083.270000	120229.930791	-0.227212	6
17241.605000	116811.200000	-27358.830000	119972.338580	-0.230067	6
18116.857000	116237.300000	-27518.030000	119450.206724	-0.232460	6
19036.539000	115750.200000	-27720.840000	119023.332882	-0.235061	6
20002.909000	115220.600000	-27981.230000	118569.540341	-0.238237	6
21018.335000	114697.900000	-28211.670000	118116.495836	-0.241177	6
22085.308000	114015.000000	-28498.120000	117522.606628	-0.244932	6
23206.444000	113606.800000	-28857.380000	117214.561325	-0.248750	6
24384.494000	113021.400000	-29502.960000	116808.653390	-0.255341	6
25622.347000	112274.500000	-29903.990000	116188.691223	-0.260304	6
26923.037000	111803.000000	-30366.260000	115853.444297	-0.265207	6
28289.756000	111123.200000	-30872.390000	115331.999213	-0.270987	6
29725.855000	110569.200000	-31579.610000	114990.520289	-0.278203	6
31234.856000	109780.900000	-32071.050000	114369.568736	-0.284227	6
32820.459000	109158.000000	-32584.390000	113917.564211	-0.290086	6
34486.554000	108342.500000	-33293.090000	113342.521359	-0.298136	6
36237.227000	107640.200000	-34077.050000	112905.526848	-0.306600	6
38076.770000	106754.100000	-34858.020000	112301.021479	-0.315612	6
40009.696000	105891.600000	-35913.750000	111816.047102	-0.326982	6
42040.745000	105018.200000	-36407.660000	111150.078893	-0.333714	6
44174.898000	104125.200000	-37349.760000	110621.254048	-0.344405	6
46417.388000	103246.600000	-38022.110000	110025.184664	-0.352853	6
48773.717000	101907.000000	-39242.800000	109201.804018	-0.367582	6
51249.662000	100861.300000	-40120.040000	108547.774953	-0.378586	6
53851.295000	99701.880000	-41130.480000	107852.590421	-0.391265	6
56584.998000	98465.300000	-42158.410000	107110.909051	-0.404540	6
59457.474000	97001.730000	-43193.370000	106183.816257	-0.418926	6
62475.768000	95651.020000	-44177.510000	105360.191803	-0.432674	6
65647.282000	94236.250000	-45172.280000	104503.615700	-0.446993	6
68979.795000	92565.590000	-46339.820000	103516.990729	-0.464140	6
72481.480000	91036.550000	-47311.410000	102596.408086	-0.479281	6
76160.923000	89173.520000	-48275.930000	101402.574359	-0.496194	6
80027.150000	87345.220000	-49212.010000	100254.722508	-0.513088	6
84089.642000	85426.190000	-50363.620000	99167.172781	-0.532706	6
88358.361000	83430.830000	-51141.160000	97857.660102	-0.549907	6
92843.777000	81408.890000	-52206.110000	96710.316370	-0.570223	6
97556.891000	79594.750000	-53154.800000	95711.843523	-0.588799	6
102509.261000	76924.810000	-53569.880000	93739.844446	-0.608301	6
107713.032000	74306.550000	-54386.990000	92083.701349	-0.631834	6
113180.967000	72136.160000	-54740.770000	90554.831344	-0.649143	6
118926.476000	69861.700000	-55430.350000	89180.607915	-0.670722	6
124963.650000	66855.020000	-56220.770000	87351.981538	-0.699208	6
131307.294000	64114.200000	-55386.200000	84724.623293	-0.712490	6
137972.966000	62468.030000	-56303.110000	84096.937921	-0.733539	6
144977.014000	59744.200000	-56571.080000	82277.922470	-0.758125	6
152336.615000	56972.330000	-56416.250000	80178.798006	-0.780494	6
160069.818000	54397.560000	-56323.650000	78303.563669	-0.802792	6
168195.589000	51669.120000	-56039.610000	76224.247130	-0.825953	6
176733.855000	49143.770000	-55540.560000	74161.067515	-0.846428	6
185705.557000	46585.390000	-55399.650000	72383.145701	-0.871611	6
195132.699000	43881.910000	-54761.360000	70174.272880	-0.895245	6
205038.398000	41469.760000	-54071.520000	68143.013358	-0.916540	6
215446.950000	38759.320000	-53210.560000	65830.453305	-0.941254	6
226383.881000	36576.770000	-52463.570000	63955.345991	-0.961963	6
237876.013000	34289.700000	-51614.980000	61966.843445	-0.984409	6
249951.531000	32126.170000	-50460.840000	59819.621968	-1.003859	6
262640.049000	29896.750000	-49414.160000	57754.435925	-1.026691	6
275972.686000	28339.500000	-47528.560000	55336.166075	-1.033129	6
289982.140000	26201.310000	-46842.980000	53672.836901	-1.060808	6
304702.769000	24362.250000	-45787.230000	51865.110201	-1.081819	6
320170.674000	22654.930000	-44405.550000	49850.764529	-1.099036	6
336423.791000	20743.290000	-43166.660000	47892.009935	-1.122838	6
353501.980000	19156.240000	-41379.370000	45598.396820	-1.137232	6
371447.124000	17570.290000	-40194.800000	43867.266130	-1.158698	6
390303.235000	16298.640000	-38626.090000	41923.984717	-1.171504	6
410116.555000	15134.610000	-37249.200000	40206.458691	-1.184865	6
430935.677000	13971.260000	-36474.550000	39058.787791	-1.204994	6
452811.659000	13052.140000	-34894.550000	37255.710680	-1.212863	6
475798.151000	12125.660000	-33837.270000	35944.296787	-1.226700	6
499951.528000	10910.230000	-32288.550000	34082.012554	-1.244943	6
525331.025000	9822.213000	-30871.770000	32396.636417	-1.262762	6
551998.885000	9103.721000	-29802.830000	31162.259418	-1.274333	6
580020.509000	8544.648000	-28612.020000	29860.654680	-1.280589	6
609464.621000	7798.118000	-27207.630000	28303.105387	-1.291664	6
640403.431000	7209.353000	-25909.910000	26894.203965	-1.299414	6
672912.817000	6662.944000	-24783.720000	25663.740955	-1.308163	6
707072.506000	5940.605000	-23704.940000	24437.982081	-1.325247	6
742966.274000	5905.983000	-22849.590000	23600.516909	-1.317860	6
780682.151000	5145.214000	-22078.360000	22669.962669	-1.341839	6
820312.633000	4611.163000	-21181.530000	21677.639109	-1.356443	6
861954.914000	4267.311000	-20430.900000	20871.790004	-1.364891	6
905711.120000	3763.151000	-19572.980000	19931.453824	-1.380852	6
951688.563000	4064.444000	-20297.980000	20700.910538	-1.373171	6
1000000.000000	3211.273000	-17969.170000	18253.858353	-1.393953	6
