# Supplementary material for: PortaDrop: A portable digital microfluidic platform providing versatile opportunities for Lab-On-A-Chip applications
Source: PLoS One. 2020 Sep 3;15(9):e0238581. doi: 10.1371/journal.pone.0238581 (PMC7470335; doi:10.1371/journal.pone.0238581)
Supplement: S1 Experiment data — (ZIP) [file pone.0238581.s002.zip › S1 Experiment Data/Fig11_PassiveDispensing.xlsx]

## Sheet: Passive_Dispensing_Fig11
Droplet (#)	V1	V2	V3	V4	V5	V6	V7	V8	V9	V10
	Impedance at 205kHz (Ohms)
0	346.806	337.681	337.825	330.008	335.497	330.608	331.78	333.684	331.242	332.916
1	7317.23	3708.02	37442	19730.7	21193.5	7935.55	10211	19964.3	18651.6	14463.2
2	67456	66876.1	69209.6	70907.3	71188.3	70421.7	65710.2	69745.2	66936.3	69832.4
3	71783.2	70095.1	69162.8	71822.9	71521.9	71399	66679	69853.5	67699.6	70171.9
4	71910.9	70981.5	69974.7	72224.5	71494.1	71481.1	66803	70169.4	67985.8	70149.2
5	72927.3	71847.6	70198.6	72064.9	71520.6	71753.7	67051.8	69871.2	68143	70217.5
	Admittance at 205kHz (Siemens)
0	0.00288346	0.00296137	0.00296011	0.00303023	0.00298065	0.00302473	0.00301405	0.00299685	0.00301894	0.00300376
1	0.000136664	0.000269686	2.67079e-05	5.06825e-05	4.71844e-05	0.000126015	9.79338e-05	5.00895e-05	5.36146e-05	6.91412e-05
2	1.48245e-05	1.4953e-05	1.44489e-05	1.41029e-05	1.40472e-05	1.42002e-05	1.52183e-05	1.43379e-05	1.49396e-05	1.432e-05
3	1.39308e-05	1.42663e-05	1.44586e-05	1.39231e-05	1.39817e-05	1.40058e-05	1.49972e-05	1.43157e-05	1.47711e-05	1.42507e-05
4	1.39061e-05	1.40882e-05	1.42909e-05	1.38457e-05	1.39872e-05	1.39897e-05	1.49694e-05	1.42512e-05	1.47089e-05	1.42553e-05
5	1.37123e-05	1.39184e-05	1.42453e-05	1.38764e-05	1.3982e-05	1.39366e-05	1.49139e-05	1.4312e-05	1.4675e-05	1.42415e-05
	normalized to PBS droplet (0)										Mean	Standard deviation
0	1	1	1	1	1	1	1	1	1	1	1	0
1	0.0473958	0.0910678	0.00902261	0.0167256	0.0158302	0.0416616	0.0324925	0.0167141	0.0177594	0.0230182	0.0311688	0.0243871
2	0.00514121	0.00504935	0.00488119	0.00465408	0.00471281	0.00469469	0.00504914	0.00478433	0.00494862	0.00476736	0.00486828	0.00017128
3	0.00483129	0.00481747	0.00488449	0.00459474	0.00469083	0.00463042	0.00497578	0.00477691	0.00489282	0.0047443	0.00478391	0.000121009
4	0.00482271	0.00475731	0.00482781	0.0045692	0.00469266	0.00462511	0.00496654	0.0047554	0.00487222	0.00474584	0.00476348	0.000116918
5	0.0047555	0.00469996	0.00481242	0.00457931	0.00469092	0.00460753	0.00494812	0.0047757	0.00486098	0.00474122	0.00474717	0.000111343
