# Supplementary material for: PortaDrop: A portable digital microfluidic platform providing versatile opportunities for Lab-On-A-Chip applications
Source: PLoS One. 2020 Sep 3;15(9):e0238581. doi: 10.1371/journal.pone.0238581 (PMC7470335; doi:10.1371/journal.pone.0238581)
Supplement: S1 Experiment data — (ZIP) [file pone.0238581.s002.zip › S1 Experiment Data/Fig7_Voltage_Profile.xlsx]

## Sheet: Voltage_Profile_Fig7
Time (s)	Voltage Profile 1 (V)	Voltage Profile 2 (V)	Voltage Profile 3 (V)
0	2	2	-102
0.02	2	2	-102
0.04	2	2	-102
0.06	2	2	-102
0.08	2	2	2
0.1	2	2	4
0.12	2	2	4
0.14	2	2	2
0.16	2	0	4
0.18	2	2	4
0.2	2	2	4
0.22	2	2	4
0.24	2	2	4
0.26	2	0	2
0.28	2	2	2
0.3	2	2	2
0.32	2	2	4
0.34	2	2	2
0.36	2	2	4		Time shift between signals due to recording is removed in the manuscript
0.38	2	2	2
0.4	2	2	2
0.42	2	2	4
0.44	2	2	2
0.46	2	2	2
0.48	2	2	4
0.5	2	2	4
0.52	2	2	2
0.54	2	2	2
0.56	2	2	2
0.58	2	2	2
0.6	2	2	2
0.62	2	2	2
0.64	2	2	2
0.66	2	2	4
0.68	2	2	2
0.7	2	2	2
0.72	2	2	2
0.74	2	2	2
0.76	0	2	2
0.78	2	2	2
0.8	2	2	2
0.82	2	2	4
0.84	2	2	2
0.86	2	2	2
0.88	2	2	2
0.9	2	2	2
0.92	2	2	2
0.94	0	2	2
0.96	2	2	2
0.98	2	2	2
1	2	2	2
1.02	2	2	2
1.04	2	2	2
1.06	2	2	2
1.08	2	2	2
1.1	2	2	2
1.12	2	2	2
1.14	2	2	2
1.16	2	2	2
1.18	2	2	2
1.2	2	2	2
1.22	2	2	2
1.24	2	2	2
1.26	2	2	2
1.28	2	2	2
1.3	2	2	2
1.32	2	2	2
1.34	2	2	2
1.36	2	2	2
1.38	2	2	2
1.4	2	2	2
1.42	2	2	2
1.44	2	2	2
1.46	2	2	2
1.48	2	2	2
1.5	2	2	2
1.52	2	2	2
1.54	2	2	2
1.56	2	2	2
1.58	2	2	2
1.6	2	2	2
1.62	2	2	2
1.64	2	2	2
1.66	2	2	2
1.68	2	2	2
1.7	2	2	2
1.72	2	2	2
1.74	2	2	2
1.76	2	2	2
1.78	2	2	2
1.8	2	2	2
1.82	2	2	2
1.84	2	2	2
1.86	2	2	4
1.88	2	2	2
1.9	2	2	2
1.92	2	2	2
1.94	2	2	2
1.96	2	2	2
1.98	2	2	2
2	2	2	2
2.02	2	2	2
2.04	2	2	2
2.06	2	2	2
2.08	2	2	2
2.1	2	2	2
2.12	2	2	2
2.14	2	2	2
2.16	2	2	2
2.18	2	2	2
2.2	2	2	2
2.22	2	2	2
2.24	2	2	2
2.26	2	2	2
2.28	2	2	2
2.3	2	2	2
2.32	2	2	2
2.34	2	2	2
2.36	2	2	2
2.38	2	2	2
2.4	2	2	2
2.42	2	2	2
2.44	2	2	2
2.46	2	2	2
2.48	2	2	2
2.5	2	2	2
2.52	2	2	2
2.54	2	2	2
2.56	2	2	2
2.58	2	2	2
2.6	2	2	2
2.62	2	2	2
2.64	2	2	2
2.66	2	2	2
2.68	2	2	2
2.7	2	2	2
2.72	2	0	2
2.74	2	0	2
2.76	2	2	2
2.78	2	2	2
2.8	2	2	2
2.82	2	2	2
2.84	2	2	2
2.86	2	2	2
2.88	2	2	2
2.9	2	2	2
2.92	2	2	2
2.94	2	2	2
2.96	2	2	2
2.98	2	2	2
3	2	2	2
3.02	2	2	2
3.04	0	2	2
3.06	2	2	2
3.08	2	2	2
3.1	2	2	2
3.12	2	2	2
3.14	2	2	2
3.16	2	2	2
3.18	2	2	2
3.2	2	0	2
3.22	2	2	2
3.24	2	2	2
3.26	2	2	2
3.28	2	2	2
3.3	2	2	2
3.32	2	2	2
3.34	2	2	2
3.36	2	2	2
3.38	2	2	2
3.4	2	2	2
3.42	2	2	2
3.44	2	2	2
3.46	2	2	2
3.48	2	2	2
3.5	2	2	2
3.52	2	2	2
3.54	2	2	2
3.56	2	2	2
3.58	2	2	2
3.6	2	2	2
3.62	2	2	2
3.64	2	2	2
3.66	2	2	2
3.68	2	2	2
3.7	2	2	2
3.72	2	2	2
3.74	2	2	2
3.76	2	2	2
3.78	2	2	2
3.8	2	2	2
3.82	2	2	2
3.84	2	2	2
3.86	2	2	2
3.88	2	2	2
3.9	2	2	2
3.92	2	2	2
3.94	2	0	2
3.96	2	2	2
3.98	2	2	2
4	12	22	2
4.02	26	32	2
4.04	32	32	2
4.06	32	32	2
4.08	32	32	2
4.1	32	32	2
4.12	32	32	2
4.14	32	32	2
4.16	32	32	2
4.18	32	32	2
4.2	32	32	2
4.22	32	32	2
4.24	32	32	2
4.26	30	30	2
4.28	32	30	16
4.3	32	32	32
4.32	30	32	32
4.34	30	32	32
4.36	32	32	32
4.38	32	32	32
4.4	30	32	32
4.42	30	30	32
4.44	32	30	32
4.46	30	32	30
4.48	30	32	32
4.5	32	30	30
4.52	32	32	30
4.54	30	30	30
4.56	30	30	30
4.58	30	32	32
4.6	30	30	30
4.62	32	32	30
4.64	30	30	32
4.66	30	32	30
4.68	32	30	32
4.7	30	30	32
4.72	30	30	32
4.74	30	30	30
4.76	32	32	32
4.78	30	30	32
4.8	32	30	32
4.82	30	30	32
4.84	32	30	32
4.86	32	30	30
4.88	30	32	30
4.9	32	30	32
4.92	32	30	30
4.94	32	30	32
4.96	32	30	30
4.98	32	30	30
5	32	32	32
5.02	32	30	30
5.04	30	32	30
5.06	30	30	30
5.08	32	30	32
5.1	32	30	30
5.12	30	32	32
5.14	30	30	30
5.16	32	32	30
5.18	30	30	32
5.2	30	30	32
5.22	32	32	32
5.24	30	30	32
5.26	30	30	32
5.28	30	30	32
5.3	30	30	30
5.32	30	30	30
5.34	32	32	30
5.36	30	30	30
5.38	30	32	32
5.4	30	30	30
5.42	30	30	30
5.44	30	30	30
5.46	32	30	30
5.48	32	32	30
5.5	30	32	30
5.52	30	32	30
5.54	30	30	30
5.56	32	32	32
5.58	30	30	32
5.6	30	30	30
5.62	30	32	30
5.64	30	32	30
5.66	30	30	30
5.68	32	32	30
5.7	30	32	32
5.72	32	30	30
5.74	30	30	32
5.76	30	30	30
5.78	30	32	30
5.8	30	30	30
5.82	32	30	32
5.84	30	32	32
5.86	32	32	32
5.88	30	32	32
5.9	30	32	32
5.92	32	32	32
5.94	30	30	30
5.96	32	30	30
5.98	30	32	30
6	30	32	32
6.02	30	30	32
6.04	32	30	32
6.06	32	30	32
6.08	32	32	30
6.1	32	30	32
6.12	30	32	30
6.14	30	32	30
6.16	30	30	30
6.18	30	32	32
6.2	30	32	30
6.22	30	30	32
6.24	30	30	30
6.26	30	30	30
6.28	32	30	32
6.3	30	32	32
6.32	32	32	30
6.34	32	30	32
6.36	30	32	32
6.38	30	30	32
6.4	32	30	30
6.42	32	30	30
6.44	32	30	32
6.46	30	30	32
6.48	30	30	32
6.5	30	30	30
6.52	30	30	30
6.54	30	30	30
6.56	32	32	30
6.58	30	30	32
6.6	30	32	30
6.62	30	32	30
6.64	30	32	32
6.66	32	30	32
6.68	32	32	30
6.7	30	30	32
6.72	30	30	30
6.74	30	30	32
6.76	30	32	30
6.78	32	32	30
6.8	32	32	30
6.82	30	32	30
6.84	30	30	32
6.86	32	30	30
6.88	32	30	30
6.9	32	32	30
6.92	30	30	30
6.94	30	32	32
6.96	30	32	32
6.98	30	32	30
7	32	32	32
7.02	32	32	30
7.04	30	32	32
7.06	32	30	32
7.08	32	30	32
7.1	30	30	30
7.12	30	32	32
7.14	32	32	32
7.16	32	30	32
7.18	30	30	30
7.2	32	32	30
7.22	32	30	30
7.24	32	32	30
7.26	30	30	30
7.28	32	30	30
7.3	32	32	30
7.32	30	32	32
7.34	32	32	32
7.36	30	32	30
7.38	30	30	30
7.4	30	32	30
7.42	30	30	32
7.44	30	30	32
7.46	30	32	30
7.48	30	30	30
7.5	30	30	30
7.52	34	36	30
7.54	46	50	32
7.56	52	52	30
7.58	52	52	32
7.6	52	52	30
7.62	52	50	30
7.64	52	52	32
7.66	52	50	30
7.68	52	52	30
7.7	52	52	32
7.72	52	50	32
7.74	52	50	30
7.76	50	52	30
7.78	52	52	30
7.8	52	52	34
7.82	50	52	44
7.84	52	52	52
7.86	52	50	52
7.88	50	52	52
7.9	52	52	52
7.92	50	52	52
7.94	50	50	52
7.96	50	50	52
7.98	52	52	52
8	50	50	52
8.02	50	50	52
8.04	50	50	52
8.06	52	52	52
8.08	50	50	52
8.1	50	50	52
8.12	52	50	50
8.14	50	50	50
8.16	50	50	52
8.18	50	50	52
8.2	50	52	50
8.22	50	50	52
8.24	50	50	50
8.26	50	52	52
8.28	50	50	50
8.3	50	52	50
8.32	50	50	52
8.34	52	50	52
8.36	50	50	50
8.38	50	52	50
8.4	50	50	52
8.42	52	50	50
8.44	52	50	50
8.46	50	50	50
8.48	50	50	50
8.5	50	50	50
8.52	50	50	50
8.54	50	52	50
8.56	50	50	50
8.58	50	50	50
8.6	50	52	50
8.62	50	52	50
8.64	50	50	50
8.66	50	50	50
8.68	50	50	52
8.7	50	50	50
8.72	50	50	50
8.74	50	50	50
8.76	50	50	52
8.78	50	50	50
8.8	50	50	50
8.82	50	50	52
8.84	50	50	50
8.86	50	50	52
8.88	52	50	50
8.9	52	50	50
8.92	50	50	52
8.94	50	50	50
8.96	50	50	50
8.98	50	50	50
9	50	52	50
9.02	50	50	50
9.04	50	50	50
9.06	50	50	50
9.08	50	50	50
9.1	50	50	50
9.12	50	50	50
9.14	50	50	50
9.16	50	50	50
9.18	50	50	50
9.2	50	52	52
9.22	50	50	50
9.24	50	50	50
9.26	50	50	50
9.28	50	50	50
9.3	50	50	50
9.32	50	50	50
9.34	50	52	50
9.36	50	50	50
9.38	50	50	52
9.4	52	52	50
9.42	50	50	50
9.44	50	50	50
9.46	50	50	50
9.48	52	52	52
9.5	50	50	50
9.52	50	50	50
9.54	52	50	50
9.56	50	50	52
9.58	50	50	50
9.6	50	50	50
9.62	52	50	50
9.64	50	50	50
9.66	50	50	50
9.68	50	50	50
9.7	50	50	50
9.72	50	52	50
9.74	52	50	50
9.76	50	50	50
9.78	50	52	50
9.8	50	50	50
9.82	50	50	50
9.84	50	50	52
9.86	50	50	50
9.88	50	50	50
9.9	50	50	50
9.92	50	52	50
9.94	50	50	50
9.96	50	50	50
9.98	50	50	50
10	50	50	52
10.02	50	50	52
10.04	50	50	50
10.06	50	50	50
10.08	50	50	50
10.1	50	52	50
10.12	50	50	50
10.14	50	50	50
10.16	50	50	50
10.18	50	50	52
10.2	52	50	50
10.22	50	50	50
10.24	50	50	50
10.26	50	50	50
10.28	50	52	50
10.3	50	52	50
10.32	50	52	50
10.34	50	50	50
10.36	50	50	50
10.38	52	50	50
10.4	50	50	50
10.42	50	50	50
10.44	50	50	50
10.46	50	50	50
10.48	50	50	50
10.5	52	52	52
10.52	52	50	52
10.54	50	50	50
10.56	50	50	50
10.58	52	50	50
10.6	50	50	50
10.62	50	50	50
10.64	50	50	50
10.66	52	52	50
10.68	50	50	50
10.7	50	52	50
10.72	50	50	50
10.74	50	50	50
10.76	50	50	50
10.78	50	50	50
10.8	50	50	50
10.82	52	50	50
10.84	52	50	50
10.86	50	50	50
10.88	52	50	50
10.9	52	50	50
10.92	50	50	50
10.94	50	50	50
10.96	50	50	50
10.98	52	52	50
11	50	52	50
11.02	50	50	50
11.04	52	50	50
11.06	52	56	50
11.08	60	62	50
11.1	66	70	50
11.12	72	74	50
11.14	78	78	50
11.16	82	84	50
11.18	86	88	50
11.2	90	92	50
11.22	94	96	50
11.24	98	98	50
11.26	100	102	50
11.28	102	104	52
11.3	104	106	52
11.32	108	110	50
11.34	110	112	54
11.36	114	114	62
11.38	116	116	68
11.4	118	120	74
11.42	120	122	78
11.44	122	124	84
11.46	124	126	88
11.48	126	126	92
11.5	128	130	94
11.52	130	132	98
11.54	132	134	100
11.56	134	134	104
11.58	136	136	106
11.6	136	138	110
11.62	138	140	112
11.64	140	142	114
11.66	142	142	116
11.68	144	144	118
11.7	144	146	120
11.72	146	148	122
11.74	146	148	124
11.76	150	148	128
11.78	150	148	128
11.8	148	148	130
11.82	148	150	132
11.84	148	150	134
11.86	148	150	136
11.88	148	148	138
11.9	148	148	138
11.92	148	148	142
11.94	148	148	142
11.96	150	148	144
11.98	150	148	146
12	150	150	146
12.02	148	150	148
12.04	150	148	150
12.06	148	150	150
12.08	148	150	148
12.1	148	148	148
12.12	148	150	150
12.14	148	148	148
12.16	150	150	148
12.18	148	150	150
12.2	150	148	150
12.22	148	148	150
12.24	148	148	150
12.26	148	148	148
12.28	150	148	150
12.3	148	150	148
12.32	148	150	148
12.34	150	150	148
12.36	148	148	148
12.38	150	148	148
12.4	148	148	150
12.42	148	150	148
12.44	150	150	150
12.46	150	148	148
12.48	148	148	148
12.5	148	150	148
12.52	148	148	150
12.54	148	150	148
12.56	148	148	150
12.58	150	150	148
12.6	150	148	148
12.62	148	148	150
12.64	148	150	148
12.66	150	150	148
12.68	148	148	148
12.7	148	150	150
12.72	148	148	150
12.74	148	150	148
12.76	148	148	150
12.78	148	148	148
12.8	150	148	150
12.82	148	150	150
12.84	148	148	148
12.86	148	150	148
12.88	150	150	148
12.9	150	150	148
12.92	150	148	148
12.94	148	150	148
12.96	148	148	150
12.98	150	150	150
13	148	150	148
13.02	150	150	148
13.04	148	148	150
13.06	150	148	150
13.08	150	150	150
13.1	150	148	150
13.12	148	148	150
13.14	148	148	148
13.16	150	148	150
13.18	148	148	148
13.2	150	148	148
13.22	150	150	148
13.24	148	150	150
13.26	150	148	148
13.28	150	148	150
13.3	148	150	150
13.32	148	150	148
13.34	150	150	148
13.36	150	148	148
13.38	150	148	148
13.4	150	150	150
13.42	148	148	150
13.44	150	148	150
13.46	148	148	148
13.48	150	150	148
13.5	150	150	148
13.52	148	148	150
13.54	150	148	150
13.56	150	148	148
13.58	150	148	148
13.6	150	148	150
13.62	148	148	148
13.64	148	148	148
13.66	148	150	148
13.68	148	150	148
13.7	150	148	148
13.72	148	150	148
13.74	150	150	150
13.76	150	150	148
13.78	148	148	148
13.8	150	150	148
13.82	150	148	148
13.84	150	150	150
13.86	148	148	150
13.88	150	148	150
13.9	150	150	150
13.92	150	148	148
13.94	148	150	148
13.96	148	148	150
13.98	150	148	150
14	148	150	148
14.02	150	150	148
14.04	150	148	148
14.06	150	150	148
14.08	148	150	150
14.1	150	150	148
14.12	150	148	148
14.14	148	148	148
14.16	148	148	148
14.18	150	150	148
14.2	150	150	150
14.22	150	148	148
14.24	150	148	148
14.26	150	150	148
14.28	148	148	150
14.3	148	150	148
14.32	150	150	150
14.34	148	150	148
14.36	148	148	148
14.38	148	148	148
14.4	148	148	150
14.42	148	148	148
14.44	148	150	148
14.46	150	150	148
14.48	148	148	148
14.5	148	148	148
14.52	148	148	148
14.54	150	150	150
14.56	150	148	150
14.58	148	150	150
14.6	150	150	148
14.62	150	150	148
14.64	150	150	148
14.66	150	150	150
14.68	148	150	150
14.7	148	148	148
14.72	150	148	148
14.74	148	148	150
14.76	150	148	150
14.78	148	148	148
14.8	150	148	148
14.82	148	148	148
14.84	148	148	148
14.86	148	148	150
14.88	150	150	150
14.9	148	150	148
14.92	148	150	148
14.94	148	150	150
14.96	148	150	148
14.98	150	150	148
15	148	148	150
15.02	148	148	148
15.04	148	148	148
15.06	150	148	148
15.08	148	150	150
15.1	148	148	148
15.12	148	146	150
15.14	146	144	148
15.16	142	140	150
15.18	138	136	148
15.2	134	134	148
15.22	134	132	150
15.24	130	128	148
15.26	126	126	148
15.28	124	122	148
15.3	122	120	150
15.32	118	116	148
15.34	116	116	150
15.36	114	112	148
15.38	110	110	148
15.4	110	108	148
15.42	108	104	144
15.44	104	102	142
15.46	102	100	138
15.48	100	98	134
15.5	98	98	132
15.52	98	96	130
15.54	96	96	126
15.56	96	94	124
15.58	92	96	122
15.6	94	98	118
15.62	98	100	116
15.64	100	100	114
15.66	100	100	110
15.68	100	100	108
15.7	100	100	106
15.72	100	100	104
15.74	100	100	102
15.76	100	100	100
15.78	100	100	98
15.8	100	100	98
15.82	100	100	96
15.84	100	100	94
15.86	100	100	94
15.88	100	100	98
15.9	100	100	100
15.92	100	100	100
15.94	100	100	100
15.96	100	100	100
15.98	100	100	100
16	100	100	100
16.02	100	100	100
16.04	100	100	100
16.06	100	100	100
16.08	100	100	100
16.1	100	100	100
16.12	100	100	100
16.14	100	100	100
16.16	100	100	100
16.18	100	100	100
16.2	100	100	100
16.22	100	100	100
16.24	100	100	100
16.26	100	100	100
16.28	100	100	100
16.3	100	100	100
16.32	100	100	100
16.34	100	100	100
16.36	100	100	100
16.38	100	100	100
16.4	100	100	100
16.42	100	100	100
16.44	100	100	100
16.46	100	100	100
16.48	100	100	100
16.5	100	100	100
16.52	100	100	100
16.54	100	100	100
16.56	100	100	100
16.58	100	100	100
16.6	98	100	100
16.62	100	100	100
16.64	100	100	100
16.66	100	100	100
16.68	100	100	100
16.7	100	100	100
16.72	100	100	100
16.74	100	100	100
16.76	100	100	100
16.78	100	100	100
16.8	100	100	100
16.82	100	100	100
16.84	100	100	100
16.86	100	100	100
16.88	100	100	100
16.9	100	100	100
16.92	100	100	100
16.94	100	100	100
16.96	100	100	100
16.98	100	100	100
17	100	100	100
17.02	100	100	100
17.04	100	100	100
17.06	100	100	100
17.08	100	100	100
17.1	100	100	100
17.12	100	100	100
17.14	100	100	100
17.16	100	100	100
17.18	100	100	100
17.2	100	100	100
17.22	100	100	100
17.24	100	100	100
17.26	100	100	100
17.28	100	100	100
17.3	100	100	100
17.32	100	100	100
17.34	100	100	100
17.36	100	100	100
17.38	100	100	100
17.4	100	100	100
17.42	100	100	100
17.44	100	100	100
17.46	100	100	100
17.48	100	100	100
17.5	100	100	100
17.52	100	100	100
17.54	100	100	100
17.56	100	100	100
17.58	100	100	100
17.6	100	100	100
17.62	100	100	100
17.64	100	100	100
17.66	100	100	100
17.68	100	100	100
17.7	100	98	100
17.72	100	100	100
17.74	100	100	100
17.76	100	100	100
17.78	100	100	100
17.8	100	100	100
17.82	100	100	100
17.84	100	100	100
17.86	100	100	100
17.88	100	100	100
17.9	98	100	100
17.92	100	100	100
17.94	100	100	98
17.96	100	100	100
17.98	100	100	100
18	100	100	100
18.02	100	100	100
18.04	100	100	100
18.06	100	100	100
18.08	100	100	100
18.1	100	100	100
18.12	100	100	100
18.14	100	100	100
18.16	100	100	100
18.18	100	100	100
18.2	100	100	100
18.22	100	100	100
18.24	100	100	100
18.26	100	100	100
18.28	100	100	100
18.3	100	100	100
18.32	100	100	100
18.34	100	100	100
18.36	100	100	100
18.38	100	100	100
18.4	100	100	100
18.42	100	100	100
18.44	100	100	100
18.46	100	100	100
18.48	98	100	100
18.5	100	100	100
18.52	100	100	100
18.54	100	100	100
18.56	100	100	100
18.58	100	100	100
18.6	100	100	98
18.62	100	100	100
18.64	100	100	100
18.66	100	100	100
18.68	100	100	100
18.7	98	100	100
18.72	100	98	100
18.74	100	100	100
18.76	100	100	100
18.78	100	100	100
18.8	100	100	100
18.82	100	100	100
18.84	100	98	100
18.86	100	100	100
18.88	100	100	100
18.9	100	100	100
18.92	100	100	100
18.94	100	100	100
18.96	100	100	100
18.98	100	100	100
19	100	100	100
19.02	100	100	100
19.04	100	100	100
19.06	100	100	100
19.08	100	98	100
19.1	100	100	100
19.12	100	102	100
19.14	102	106	100
19.16	106	110	100
19.18	110	112	100
19.2	112	114	100
19.22	114	116	100
19.24	116	118	100
19.26	118	120	100
19.28	122	124	100
19.3	122	126	100
19.32	126	128	100
19.34	128	130	100
19.36	130	132	100
19.38	132	132	100
19.4	132	134	102
19.42	134	136	106
19.44	136	138	108
19.46	138	140	110
19.48	140	142	114
19.5	142	144	116
19.52	142	144	118
19.54	146	146	120
19.56	146	148	122
19.58	148	148	124
19.6	148	150	128
19.62	150	152	130
19.64	152	154	130
19.66	154	154	132
19.68	156	156	134
19.7	156	158	136
19.72	158	158	138
19.74	158	160	140
19.76	160	160	140
19.78	162	162	144
19.8	162	164	144
19.82	164	164	146
19.84	164	166	148
19.86	166	166	148
19.88	166	168	150
19.9	168	168	152
19.92	170	170	154
19.94	170	172	154
19.96	172	172	154
19.98	172	174	156
20	174	174	158
20.02	174	176	160
20.04	176	176	160
20.06	176	176	162
20.08	178	178	164
20.1	178	180	164
20.12	180	180	166
20.14	180	180	166
20.16	180	182	168
20.18	182	184	168
20.2	184	184	170
20.22	184	184	170
20.24	184	186	172
20.26	186	186	172
20.28	186	186	176
20.3	186	188	176
20.32	188	188	176
20.34	190	190	178
20.36	190	190	178
20.38	190	192	180
20.4	192	192	180
20.42	192	194	180
20.44	194	192	182
20.46	194	194	182
20.48	194	196	182
20.5	196	196	184
20.52	196	198	184
20.54	198	198	186
20.56	198	198	186
20.58	200	198	186
20.6	198	198	188
20.62	198	198	190
20.64	198	198	190
20.66	198	198	192
20.68	198	198	192
20.7	198	198	192
20.72	198	198	192
20.74	198	198	194
20.76	198	198	196
20.78	198	198	196
20.8	198	198	196
20.82	198	198	196
20.84	198	198	198
20.86	198	198	198
20.88	198	198	198
20.9	198	198	198
20.92	198	198	198
20.94	200	198	198
20.96	198	198	198
20.98	198	198	198
21	198	198	198
21.02	198	198	198
21.04	198	198	198
21.06	198	198	198
21.08	198	198	198
21.1	198	198	198
21.12	198	198	200
21.14	198	198	198
21.16	198	198	198
21.18	198	198	198
21.2	198	198	198
21.22	198	198	198
21.24	198	198	198
21.26	198	198	198
21.28	198	198	198
21.3	198	198	198
21.32	198	198	198
21.34	198	198	198
21.36	198	198	198
21.38	198	198	198
21.4	198	198	200
21.42	198	200	198
21.44	198	198	198
21.46	198	198	198
21.48	198	198	198
21.5	198	198	198
21.52	198	198	198
21.54	198	198	200
21.56	198	198	198
21.58	198	198	198
21.6	198	200	198
21.62	198	198	198
21.64	198	198	198
21.66	198	198	198
21.68	198	198	200
21.7	198	198	198
21.72	198	198	198
21.74	198	198	198
21.76	198	198	198
21.78	198	200	198
21.8	198	198	198
21.82	198	198	198
21.84	198	198	198
21.86	198	198	198
21.88	198	198	198
21.9	198	198	198
21.92	198	198	198
21.94	198	198	200
21.96	198	198	198
21.98	198	198	198
22	198	198	198
22.02	198	198	198
22.04	198	198	198
22.06	200	198	200
22.08	198	198	198
22.1	198	198	198
22.12	198	198	198
22.14	198	198	198
22.16	198	198	198
22.18	198	198	198
22.2	198	200	198
22.22	198	198	198
22.24	198	198	198
22.26	198	198	198
22.28	198	198	198
22.3	198	198	198
22.32	198	198	198
22.34	198	198	198
22.36	198	198	198
22.38	198	198	198
22.4	198	198	198
22.42	198	198	198
22.44	198	198	198
22.46	198	200	198
22.48	198	198	198
22.5	198	198	198
22.52	198	198	198
22.54	198	200	198
22.56	198	198	198
22.58	198	198	200
22.6	198	198	198
22.62	198	198	198
22.64	198	198	198
22.66	198	198	198
22.68	198	198	198
22.7	198	198	198
22.72	198	198	198
22.74	198	198	198
22.76	198	198	198
22.78	198	198	198
22.8	198	198	198
22.82	198	198	198
22.84	198	198	198
22.86	198	198	198
22.88	198	198	198
22.9	198	198	198
22.92	198	198	198
22.94	198	198	198
22.96	198	198	198
22.98	198	198	198
23	198	198	198
23.02	198	198	198
23.04	198	198	198
23.06	198	198	198
23.08	198	198	198
23.1	198	198	198
23.12	198	198	198
23.14	198	198	198
23.16	198	198	198
23.18	198	198	198
23.2	198	198	198
23.22	198	198	198
23.24	198	198	198
23.26	198	198	198
23.28	200	198	198
23.3	200	198	198
23.32	198	198	198
23.34	198	198	198
23.36	198	198	198
23.38	198	200	198
23.4	200	200	198
23.42	198	198	198
23.44	198	198	198
23.46	198	198	198
23.48	198	198	198
23.5	198	198	198
23.52	198	198	198
23.54	198	198	198
23.56	198	198	198
23.58	198	198	198
23.6	198	198	198
23.62	200	198	198
23.64	198	198	198
23.66	198	198	198
23.68	198	194	198
23.7	194	190	198
23.72	190	186	198
23.74	186	182	198
23.76	184	176	198
23.78	178	174	198
23.8	174	170	198
23.82	170	166	198
23.84	168	164	198
23.86	164	160	200
23.88	160	156	198
23.9	158	152	198
23.92	154	148	198
23.94	150	148	198
23.96	148	142	194
23.98	142	138	190
24	140	136	186
24.02	138	132	182
24.04	134	130	180
24.06	132	128	174
24.08	128	126	170
24.1	126	122	166
24.12	122	120	164
24.14	120	118	160
24.16	118	116	156
24.18	116	112	152
24.2	114	110	148
24.22	110	108	146
24.24	110	106	144
24.26	106	104	140
24.28	104	100	138
24.3	102	98	134
24.32	100	96	132
24.34	98	96	128
24.36	96	94	126
24.38	94	92	124
24.4	92	90	120
24.42	90	88	118
24.44	88	86	116
24.46	86	84	114
24.48	84	82	110
24.5	82	80	108
24.52	80	78	106
24.54	80	78	104
24.56	78	76	102
24.58	76	74	100
24.6	74	72	98
24.62	72	70	96
24.64	72	70	94
24.66	70	68	92
24.68	68	66	90
24.7	66	64	88
24.72	66	64	86
24.74	64	62	84
24.76	62	62	82
24.78	62	60	80
24.8	60	58	80
24.82	60	58	78
24.84	58	56	76
24.86	56	56	76
24.88	56	54	74
24.9	56	54	72
24.92	54	52	70
24.94	52	52	68
24.96	52	50	66
24.98	50	50	66
25	50	48	64
25.02	48	46	64
25.04	46	46	62
25.06	46	46	60
25.08	46	44	60
25.1	44	44	58
25.12	44	42	56
25.14	42	40	56
25.16	42	40	54
25.18	40	40	54
25.2	40	40	52
25.22	38	38	52
25.24	38	38	50
25.26	38	36	50
25.28	38	36	48
25.3	36	34	48
25.32	34	34	46
25.34	34	34	46
25.36	34	34	44
25.38	34	32	44
25.4	32	30	42
25.42	32	32	42
25.44	30	30	40
25.46	30	32	40
25.48	30	32	40
25.5	32	30	38
25.52	32	30	38
25.54	32	32	36
25.56	32	32	36
25.58	32	32	36
25.6	32	32	34
25.62	30	32	34
25.64	32	32	32
25.66	32	32	32
25.68	32	32	32
25.7	32	32	32
25.72	32	32	30
25.74	32	32	32
25.76	32	32	30
25.78	32	30	30
25.8	30	32	32
25.82	32	32	32
25.84	32	32	32
25.86	32	32	32
25.88	30	32	30
25.9	32	30	30
25.92	32	32	30
25.94	32	32	32
25.96	32	30	30
25.98	32	30	32
26	32	32	30
26.02	32	32	30
26.04	32	32	32
26.06	32	32	32
26.08	32	32	32
26.1	32	32	32
26.12	32	32	32
26.14	32	32	32
26.16	32	32	32
26.18	32	32	32
26.2	32	32	32
26.22	32	32	32
26.24	32	30	32
26.26	32	32	30
26.28	30	32	32
26.3	32	32	32
26.32	32	32	32
26.34	32	32	34
26.36	32	32	32
26.38	32	30	32
26.4	32	32	32
26.42	32	32	32
26.44	32	32	32
26.46	30	32	32
26.48	32	32	32
26.5	32	32	30
26.52	32	32	32
26.54	32	32	32
26.56	32	32	32
26.58	32	32	32
26.6	32	32	32
26.62	32	32	32
26.64	30	32	32
26.66	32	32	32
26.68	32	32	32
26.7	32	32	32
26.72	32	32	32
26.74	32	32	32
26.76	32	32	32
26.78	32	32	32
26.8	32	32	32
26.82	32	32	32
26.84	32	32	32
26.86	32	32	32
26.88	32	32	32
26.9	32	32	32
26.92	32	32	32
26.94	32	32	32
26.96	32	32	32
26.98	32	32	32
27	32	32	32
27.02	32	32	32
27.04	30	34	32
27.06	34	44	32
27.08	46	54	32
27.1	56	62	32
27.12	64	68	32
27.14	68	74	32
27.16	76	78	32
27.18	80	84	32
27.2	84	88	32
27.22	88	92	32
27.24	92	96	32
27.26	96	98	32
27.28	98	100	32
27.3	100	100	32
27.32	100	100	34
27.34	100	100	46
27.36	100	100	58
27.38	100	100	64
27.4	100	100	70
27.42	100	100	76
27.44	100	100	80
27.46	98	100	84
27.48	100	100	88
27.5	100	100	92
27.52	100	100	96
27.54	100	100	100
27.56	100	100	100
27.58	100	100	100
27.6	100	100	100
27.62	100	100	100
27.64	100	100	100
27.66	100	100	100
27.68	100	100	100
27.7	100	100	100
27.72	100	100	100
27.74	100	100	98
27.76	100	100	100
27.78	100	100	100
27.8	100	100	100
27.82	100	100	100
27.84	100	100	100
27.86	100	100	100
27.88	100	100	100
27.9	100	100	100
27.92	100	100	100
27.94	100	100	100
27.96	100	100	100
27.98	100	100	100
28	100	100	100
28.02	100	100	100
28.04	100	100	100
28.06	100	100	100
28.08	100	100	100
28.1	100	100	100
28.12	100	98	100
28.14	100	100	100
28.16	100	100	100
28.18	100	100	100
28.2	100	100	100
28.22	100	100	100
28.24	100	100	100
28.26	100	100	100
28.28	100	98	100
28.3	100	100	100
28.32	100	100	100
28.34	100	100	100
28.36	100	100	100
28.38	100	100	100
28.4	100	100	100
28.42	100	100	100
28.44	100	100	100
28.46	100	100	100
28.48	100	100	100
28.5	98	100	100
28.52	100	100	100
28.54	100	100	100
28.56	100	100	100
28.58	100	100	100
28.6	100	100	100
28.62	100	100	100
28.64	100	100	100
28.66	100	100	100
28.68	100	100	100
28.7	100	100	100
28.72	100	100	100
28.74	100	100	100
28.76	100	100	100
28.78	100	100	100
28.8	100	100	100
28.82	100	100	98
28.84	100	100	100
28.86	100	100	100
28.88	100	100	100
28.9	100	100	100
28.92	100	100	100
28.94	100	100	100
28.96	100	100	100
28.98	100	100	98
29	98	100	100
29.02	100	100	100
29.04	100	98	100
29.06	100	100	100
29.08	100	100	100
29.1	98	100	100
29.12	100	100	100
29.14	100	100	100
29.16	98	100	100
29.18	100	100	100
29.2	100	100	100
29.22	100	100	100
29.24	100	100	100
29.26	100	100	100
29.28	100	100	100
29.3	100	100	100
29.32	100	100	100
29.34	100	100	100
29.36	100	100	100
29.38	100	100	100
29.4	100	100	100
29.42	100	100	100
29.44	100	100	100
29.46	100	100	100
29.48	100	100	100
29.5	100	100	100
29.52	100	100	100
29.54	100	100	100
29.56	100	100	100
29.58	100	100	100
29.6	100	100	100
29.62	100	100	100
29.64	100	100	100
29.66	100	100	100
29.68	100	100	100
29.7	100	100	100
29.72	100	100	100
29.74	100	100	100
29.76	100	100	100
29.78	100	100	100
29.8	100	100	100
29.82	100	100	100
29.84	100	100	100
29.86	100	100	100
29.88	100	100	100
29.9	100	100	98
29.92	100	100	100
29.94	98	100	100
29.96	100	100	100
29.98	100	100	100
30	100	100	100
30.02	100	98	100
30.04	100	100	100
30.06	100	100	100
30.08	100	100	100
30.1	100	100	100
30.12	100	100	100
30.14	100	100	100
30.16	100	100	100
30.18	100	100	100
30.2	100	100	100
30.22	100	100	100
30.24	100	100	100
30.26	100	100	100
30.28	100	100	100
30.3	100	100	100
30.32	100	100	100
30.34	100	100	100
30.36	100	100	100
30.38	100	100	100
30.4	100	100	100
30.42	100	100	100
30.44	100	100	100
30.46	100	100	100
30.48	100	100	100
30.5	98	100	100
30.52	100	100	100
30.54	100	100	100
30.56	100	100	100
30.58	100	100	100
30.6	100	98	98
30.62	98	98	100
30.64	98	96	100
30.66	96	96	100
30.68	94	94	100
30.7	94	90	100
30.72	92	90	100
30.74	88	86	100
30.76	88	86	100
30.78	84	84	100
30.8	84	82	100
30.82	82	80	100
30.84	80	78	100
30.86	78	78	100
30.88	76	74	98
30.9	74	74	98
30.92	74	72	98
30.94	72	70	96
30.96	70	68	94
30.98	68	68	90
31	66	66	88
31.02	66	64	86
31.04	64	62	84
31.06	62	62	82
31.08	62	60	80
31.1	60	60	80
31.12	60	58	78
31.14	58	58	76
31.16	56	56	74
31.18	56	54	72
31.2	54	54	72
31.22	52	52	70
31.24	52	50	68
31.26	50	50	66
31.28	50	48	66
31.3	48	48	64
31.32	48	46	62
31.34	46	46	62
31.36	46	46	60
31.38	46	44	60
31.4	44	42	56
31.42	42	42	56
31.44	42	42	56
31.46	42	40	54
31.48	40	40	52
31.5	40	38	52
31.52	38	38	50
31.54	38	38	50
31.56	38	36	48
31.58	36	36	46
31.6	34	34	46
31.62	34	34	46
31.64	34	32	46
31.66	34	32	44
31.68	32	32	44
31.7	32	30	40
31.72	32	30	40
31.74	30	30	40
31.76	30	28	40
31.78	28	28	38
31.8	28	28	38
31.82	28	28	36
31.84	28	26	34
31.86	28	26	34
31.88	26	26	34
31.9	26	26	34
31.92	26	26	34
31.94	26	24	32
31.96	24	24	32
31.98	24	24	30
32	24	24	30
32.02	24	24	30
32.04	24	22	28
32.06	22	22	28
32.08	22	22	28
32.1	22	22	28
32.12	22	20	28
32.14	20	20	26
32.16	20	20	26
32.18	20	20	26
32.2	20	20	26
32.22	20	20	24
32.24	18	18	26
32.26	18	18	24
32.28	18	18	24
32.3	18	18	24
32.32	16	18	24
32.34	16	16	22
32.36	16	16	22
32.38	16	14	20
32.4	16	16	22
32.42	16	16	20
32.44	16	16	20
32.46	14	16	18
32.48	14	16	18
32.5	14	14	18
32.52	14	14	18
32.54	14	14	18
32.56	14	12	18
32.58	12	14	18
32.6	14	12	18
32.62	14	12	16
32.64	12	12	16
32.66	12	12	16
32.68	12	12	16
32.7	12	10	14
32.72	12	12	16
32.74	12	12	14
32.76	12	10	14
32.78	12	12	14
32.8	12	10	14
32.82	10	10	14
32.84	10	10	14
32.86	10	10	14
32.88	10	10	12
32.9	10	10	12
32.92	10	10	12
32.94	10	8	12
32.96	10	8	12
32.98	10	8	12
33	10	10	12
33.02	8	8	12
33.04	10	8	12
33.06	8	8	12
33.08	10	10	10
33.1	8	10	10
33.12	8	8	10
33.14	8	8	10
33.16	8	8	8
33.18	8	8	10
33.2	8	8	10
33.22	8	8	10
33.24	8	8	8
33.26	8	8	10
33.28	8	8	10
33.3	8	8	8
33.32	8	6	8
33.34	8	6	8
33.36	8	8	10
33.38	8	8	8
33.4	8	8	10
33.42	8	6	8
33.44	6	8	8
33.46	8	8	8
33.48	6	6	8
33.5	6	6	8
33.52	6	8	8
33.54	8	6	8
33.56	6	6	8
33.58	6	8	6
33.6	6	6	8
33.62	6	6	8
33.64	6	6	6
33.66	6	6	6
33.68	6	6	6
33.7	6	6	8
33.72	6	6	6
33.74	6	6	6
33.76	6	6	6
33.78	6	6	6
33.8	6	4	6
33.82	6	6	6
33.84	6	6	6
33.86	4	4	6
33.88	6	4	6
33.9	4	6	6
33.92	6	4	6
33.94	4	4	6
33.96	6	4	6
33.98	4	4	6
34	4	4	6
34.02	4	4	6
34.04	4	6	6
34.06	4	4	6
34.08	4	4	6
34.1	4	4	4
34.12	4	4	6
34.14	4	4	4
34.16	6	4	6
34.18	4	4	6
34.2	4	2	4
34.22	4	4	4
34.24	4	4	4
34.26	4	4	4
34.28	4	6	6
34.3	2	4	4
34.32	4	4	4
34.34	4	4	4
34.36	4	4	6
34.38	4	4	6
34.4	4	4	4
34.42	4	4	4
34.44	4	4	4
34.46	2	2	4
34.48	4	4	4
34.5	4	4	4
34.52	2	4	4
34.54	4	4	4
34.56	2	2	4
34.58	2	4	4
34.6	2	4	4
34.62	2	2	4
34.64	4	4	4
34.66	4	4	4
34.68	2	2	4
34.7	4	4	4
34.72	2	2	4
34.74	4	2	4
34.76	2	2	4
34.78	2	2	4
34.8	4	2	4
34.82	4	2	2
34.84	2	2	4
34.86	2	4	4
34.88	2	2	2
34.9	2	2	4
34.92	2	2	2
34.94	2	2	4
34.96	2	4	4
34.98	4	2	2
35	2	2	4
35.02	2	2	4
35.04	2	2	2
35.06	4	2	2
35.08	2	2	4
35.1	2	2	2
35.12	2	2	2
35.14	2	2	4
35.16	2	2	2
35.18	2	2	2
35.2	2	2	2
35.22	2	2	2
35.24	4	2	2
35.26	2	2	4
35.28	2	2	2
35.3	2	2	2
35.32	2	2	2
35.34	4	2	2
35.36	4	2	2
35.38	2	2	4
35.4	2	2	2
35.42	2	2	2
35.44	2	2	2
35.46	2	2	2
35.48	2	2	2
35.5	2	2	2
35.52	2	2	2
35.54	2	2	4
35.56	2	2	2
35.58	2	2	2
35.6	2	2	2
35.62	2	2	2
35.64	2	2	2
35.66	2	2	2
35.68	2	2	2
35.7	2	2	2
35.72	2	2	4
35.74	2	2	2
35.76	2	2	2
35.78	2	2	2
35.8	2	2	2
35.82	2	2	2
35.84	2	2	2
35.86	2	2	2
35.88	2	2	2
35.9	2	2	2
35.92	2	2	2
35.94	2	2	2
35.96	2	2	2
35.98	2	2	2
36	2	2	2
36.02	2	2	2
36.04	2	2	2
36.06	2	2	2
36.08	2	2	2
36.1	2	2	2
36.12	2	2	2
36.14	2	2	2
36.16	2	2	2
36.18	2	2	2
36.2	2	2	2
36.22	2	2	2
36.24	2	2	2
36.26	2	2	2
36.28	2	2	2
36.3	2	2	2
36.32	2	2	2
36.34	2	2	2
36.36	2	2	2
36.38	2	2	2
36.4	2	2	2
36.42	2	2	2
36.44	2	2	2
36.46	2	2	2
36.48	2	2	2
36.5	2	2	2
36.52	2	2	2
36.54	2	2	2
36.56	2	2	2
36.58	2	2	2
36.6	2	2	2
36.62	2	2	2
36.64	2	2	2
36.66	2	2	2
36.68	2	2	2
36.7	2	2	2
36.72	2	2	2
36.74	2	2	2
36.76	2	2	2
36.78	2	2	2
36.8	2	2	2
36.82	2	2	2
36.84	2	2	2
36.86	2	2	2
36.88	2	2	2
36.9	2	2	2
36.92	2	2	2
36.94	2	2	2
36.96	2	2	2
36.98	2	2	2
37	2	2	2
37.02	2	2	2
37.04	2	2	2
37.06	2	2	2
37.08	2	2	2
37.1	2	2	2
37.12	2	2	2
37.14	2	2	2
37.16	2	2	2
37.18	2	2	2
37.2	2	2	2
37.22	2	2	2
37.24	2	2	2
37.26	2	2	2
37.28	2	2	2
37.3	2	2	2
37.32	2	2	2
37.34	2	2	2
37.36	2	2	2
37.38	2	2	2
37.4	2	2	2
37.42	2	2	2
37.44	2	2	2
37.46	2	2	2
37.48	2	2	2
37.5	2	2	2
37.52	2	2	2
37.54	2	2	2
37.56	2	2	2
37.58	2	2	2
37.6	2	2	2
37.62	2	2	2
37.64	2	2	2
37.66	2	2	2
37.68	2	2	2
37.7	2	2	2
37.72	2	2	2
37.74	2	2	2
37.76	2	2	2
37.78	2	2	2
37.8	2	2	2
37.82	2	2	2
37.84	2	2	2
37.86	2	2	2
37.88	2	2	2
37.9	2	2	2
37.92	2	2	2
37.94	2	2	2
37.96	2	2	2
37.98	2	2	2
38	2	2	2
38.02	2	2	2
38.04	2	2	2
38.06	2	2	2
38.08	2	2	2
38.1	2	2	2
38.12	2	2	2
38.14	2	2	2
38.16	2	2	2
38.18	2	2	2
38.2	2	2	2
38.22	2	2	2
38.24	2	2	2
38.26	2	2	2
38.28	2	2	2
38.3	2	2	2
38.32	2	2	2
38.34	2	2	2
38.36	2	2	2
38.38	2	2	2
38.4	2	2	2
38.42	2	2	2
38.44	2	2	2
38.46	2	2	2
38.48	2	2	2
38.5	2	2	2
38.52	2	2	2
38.54	2	2	2
38.56	2	2	2
38.58	2	2	2
38.6	2	2	2
38.62	2	2	2
38.64	2	2	2
38.66	2	2	2
38.68	2	2	2
38.7	2	2	2
38.72	2	2	2
38.74	2	2	2
38.76	2	2	2
38.78	2	2	2
38.8	2	2	2
38.82	2	2	2
38.84	2	2	2
38.86	2	2	2
38.88	2	2	2
38.9	2	2	2
38.92	2	2	2
38.94	2	2	2
38.96	2	2	2
38.98	2	2	2
39	2	2	2
39.02	2	2	2
39.04	2	2	4
39.06	2	2	2
39.08	2	2	2
39.1	2	2	2
39.12	2	2	2
39.14	2	2	2
39.16	2	2	2
39.18	2	2	2
39.2	2	2	2
39.22	2	2	2
39.24	2	2	2
39.26	2	2	2
39.28	2	2	2
39.3	2	2	2
39.32	2	2	2
39.34	2	2	2
39.36	2	2	2
39.38	2	2	2
39.4	2	2	2
39.42	2	2	2
39.44	2	2	2
39.46	2	2	2
39.48	0	2	2
39.5	2	2	2
39.52	2	2	2
39.54	2	2	0
39.56	2	2	2
39.58	2	2	2
39.6	2	2	2
39.62	2	2	2
39.64	2	2	2
39.66	2	2	2
39.68	2	2	2
39.7	2	2	2
39.72	2	2	2
39.74	2	2	2
39.76	2	2	2
39.78	2	2	2
39.8	2	0	2
39.82	2	2	2
39.84	0	2	2
39.86	2	2	2
39.88	2	2	2
39.9	2	2	2
39.92	2	2	2
39.94	2	2	2
39.96	2	2	2
[truncated: 501 more rows]
