# Supplementary material for: PortaDrop: A portable digital microfluidic platform providing versatile opportunities for Lab-On-A-Chip applications
Source: PLoS One. 2020 Sep 3;15(9):e0238581. doi: 10.1371/journal.pone.0238581 (PMC7470335; doi:10.1371/journal.pone.0238581)
Supplement: S1 Experiment data — (ZIP) [file pone.0238581.s002.zip › S1 Experiment Data/Fig8_Pad_Task.xlsx]

## Sheet: Pad_Task_Fig8
Time (s)	Voltage (V)
0	0
0.004	0
0.008	0
0.012	0
0.016	2
0.02	2
0.024	0
0.028	2
0.032	0
0.036	0
0.04	2
0.044	0
0.048	0
0.052	2
0.056	0
0.06	0
0.064	2
0.068	0
0.072	0		Starting sequeenze is not shown in manuscript due to oszilloscope recording gap
0.076	2
0.08	0
0.084	0
0.088	0
0.092	0
0.096	0
0.1	0
0.104	2
0.108	0
0.112	0
0.116	0
0.12	0
0.124	0
0.128	98
0.132	40
0.136	-74
0.14	-96
0.144	-256
0.148	-256
0.152	-256
0.156	-256
0.16	-256
0.164	-256
0.168	-256
0.172	-256
0.176	-256
0.18	-256
0.184	-256
0.188	-256
0.192	-256
0.196	-256
0.2	-256
0.204	-256
0.208	-256
0.212	-256
0.216	-256
0.22	-256
0.224	-256
0.228	-256
0.232	-256
0.236	-256
0.24	-256
0.244	-256
0.248	-256
0.252	-256
0.256	-256
0.26	-256
0.264	-256
0.268	-256
0.272	-256
0.276	-256
0.28	-256
0.284	-256
0.288	-256
0.292	-256
0.296	-256
0.3	-256
0.304	-256
0.308	-256
0.312	-256
0.316	-256
0.32	-256
0.324	-256
0.328	-256
0.332	-256
0.336	-256
0.34	-256
0.344	-256
0.348	-256
0.352	-256
0.356	-256
0.36	-256
0.364	-256
0.368	-256
0.372	-256
0.376	-256
0.38	-256
0.384	-256
0.388	-256
0.392	-256
0.396	-256
0.4	-256
0.404	-256
0.408	-256
0.412	-256
0.416	-256
0.42	-256
0.424	-256
0.428	-256
0.432	-256
0.436	-256
0.44	-256
0.444	-256
0.448	-256
0.452	-256
0.456	-256
0.46	-256
0.464	-256
0.468	-256
0.472	-256
0.476	-256
0.48	-256
0.484	-256
0.488	-256
0.492	-256
0.496	-256
0.5	-256
0.504	-256
0.508	-256
0.512	-256
0.516	-256
0.52	-256
0.524	-256
0.528	-256
0.532	-256
0.536	-256
0.54	-256
0.544	-256
0.548	-256
0.552	-256
0.556	-256
0.56	-256
0.564	-256
0.568	-256
0.572	-256
0.576	-256
0.58	-256
0.584	-256
0.588	-256
0.592	-256
0.596	-256
0.6	-256
0.604	-256
0.608	-256
0.612	-256
0.616	-256
0.62	-256
0.624	-256
0.628	-256
0.632	-256
0.636	-256
0.64	-256
0.644	-256
0.648	-256
0.652	-256
0.656	-256
0.66	-256
0.664	-256
0.668	-256
0.672	-256
0.676	-256
0.68	-256
0.684	-256
0.688	-256
0.692	-256
0.696	-256
0.7	-256
0.704	-256
0.708	-256
0.712	-256
0.716	-256
0.72	-256
0.724	-256
0.728	-256
0.732	-256
0.736	-256
0.74	-256
0.744	-256
0.748	-256
0.752	-256
0.756	-256
0.76	-256
0.764	-256
0.768	-256
0.772	-256
0.776	-256
0.78	-256
0.784	-256
0.788	-256
0.792	-256
0.796	-256
0.8	-256
0.804	-256
0.808	-256
0.812	-256
0.816	-256
0.82	-256
0.824	-256
0.828	-256
0.832	-256
0.836	-256
0.84	-256
0.844	-256
0.848	-256
0.852	-256
0.856	-256
0.86	-256
0.864	-256
0.868	-256
0.872	-256
0.876	-256
0.88	-256
0.884	-256
0.888	-256
0.892	-256
0.896	-256
0.9	-256
0.904	-256
0.908	-256
0.912	-256
0.916	-256
0.92	-256
0.924	-256
0.928	-256
0.932	-256
0.936	-256
0.94	-256
0.944	-256
0.948	-256
0.952	-256
0.956	-256
0.96	-256
0.964	-256
0.968	-256
0.972	-256
0.976	-256
0.98	-256
0.984	-256
0.988	-256
0.992	-256
0.996	-256
1	-256
1.004	-256
1.008	-256
1.012	-256
1.016	-256
1.02	-256
1.024	-256
1.028	-256
1.032	-256
1.036	-256
1.04	-256
1.044	-256
1.048	-256
1.052	-256
1.056	-256
1.06	-256
1.064	-256
1.068	-256
1.072	-256
1.076	-256
1.08	-256
1.084	-256
1.088	-256
1.092	-256
1.096	-256
1.1	-256
1.104	-256
1.108	-256
1.112	-256
1.116	-256
1.12	-256
1.124	-256
1.128	-256
1.132	-256
1.136	-256
1.14	-256
1.144	0
1.148	0
1.152	0
1.156	0
1.16	0
1.164	0
1.168	0
1.172	0
1.176	0
1.18	0
1.184	0
1.188	2
1.192	0
1.196	2
1.2	0
1.204	0
1.208	2
1.212	0
1.216	0
1.22	0
1.224	2
1.228	0
1.232	0
1.236	0
1.24	0
1.244	0
1.248	0
1.252	0
1.256	0
1.26	0
1.264	0
1.268	0
1.272	0
1.276	0
1.28	2
1.284	0
1.288	0
1.292	2
1.296	0
1.3	2
1.304	2
1.308	0
1.312	0
1.316	0
1.32	0
1.324	0
1.328	2
1.332	2
1.336	2
1.34	0
1.344	0
1.348	2
1.352	0
1.356	0
1.36	0
1.364	2
1.368	2
1.372	0
1.376	0
1.38	0
1.384	0
1.388	2
1.392	0
1.396	0
1.4	0
1.404	0
1.408	0
1.412	0
1.416	0
1.42	2
1.424	0
1.428	0
1.432	0
1.436	0
1.44	0
1.444	0
1.448	0
1.452	0
1.456	0
1.46	0
1.464	2
1.468	0
1.472	0
1.476	0
1.48	2
1.484	2
1.488	2
1.492	0
1.496	2
1.5	0
1.504	0
1.508	0
1.512	0
1.516	0
1.52	2
1.524	0
1.528	0
1.532	0
1.536	0
1.54	0
1.544	0
1.548	0
1.552	0
1.556	0
1.56	0
1.564	0
1.568	0
1.572	0
1.576	2
1.58	0
1.584	2
1.588	0
1.592	0
1.596	2
1.6	0
1.604	0
1.608	0
1.612	0
1.616	0
1.62	0
1.624	0
1.628	0
1.632	0
1.636	2
1.64	0
1.644	0
1.648	0
1.652	0
1.656	0
1.66	0
1.664	0
1.668	0
1.672	0
1.676	2
1.68	0
1.684	0
1.688	2
1.692	0
1.696	0
1.7	0
1.704	0
1.708	0
1.712	0
1.716	0
1.72	2
1.724	0
1.728	0
1.732	0
1.736	0
1.74	0
1.744	2
1.748	0
1.752	0
1.756	0
1.76	0
1.764	0
1.768	0
1.772	0
1.776	0
1.78	2
1.784	2
1.788	0
1.792	0
1.796	2
1.8	0
1.804	0
1.808	0
1.812	2
1.816	0
1.82	2
1.824	2
1.828	0
1.832	0
1.836	2
1.84	0
1.844	2
1.848	0
1.852	2
1.856	0
1.86	0
1.864	2
1.868	0
1.872	0
1.876	0
1.88	0
1.884	0
1.888	0
1.892	0
1.896	2
1.9	0
1.904	0
1.908	0
1.912	2
1.916	0
1.92	0
1.924	2
1.928	0
1.932	2
1.936	0
1.94	0
1.944	0
1.948	0
1.952	0
1.956	0
1.96	0
1.964	2
1.968	0
1.972	2
1.976	0
1.98	0
1.984	0
1.988	2
1.992	0
1.996	0
2	0
2.004	0
2.008	0
2.012	2
2.016	0
2.02	0
2.024	2
2.028	0
2.032	2
2.036	0
2.04	0
2.044	2
2.048	0
2.052	0
2.056	2
2.06	0
2.064	0
2.068	0
2.072	2
2.076	0
2.08	0
2.084	0
2.088	0
2.092	0
2.096	0
2.1	0
2.104	0
2.108	-96
2.112	-98
2.116	-96
2.12	-96
2.124	-96
2.128	32
2.132	86
2.136	100
2.14	98
2.144	98
2.148	98
2.152	98
2.156	98
2.16	98
2.164	98
2.168	98
2.172	98
2.176	98
2.18	-32
2.184	-54
2.188	-88
2.192	-96
2.196	-96
2.2	-96
2.204	-96
2.208	-96
2.212	-96
2.216	-96
2.22	-96
2.224	-96
2.228	-88
2.232	68
2.236	98
2.24	98
2.244	98
2.248	98
2.252	98
2.256	98
2.26	98
2.264	98
2.268	98
2.272	98
2.276	98
2.28	12
2.284	-40
2.288	-80
2.292	-96
2.296	-96
2.3	-96
2.304	-96
2.308	-98
2.312	-96
2.316	-96
2.32	-96
2.324	-96
2.328	-98
2.332	30
2.336	98
2.34	98
2.344	98
2.348	98
2.352	98
2.356	98
2.36	98
2.364	98
2.368	98
2.372	98
2.376	98
2.38	98
2.384	-26
2.388	-72
2.392	-98
2.396	-96
2.4	-96
2.404	-96
2.408	-98
2.412	-98
2.416	-96
2.42	-96
2.424	-96
2.428	-96
2.432	-80
2.436	82
2.44	98
2.444	98
2.448	98
2.452	98
2.456	98
2.46	98
2.464	98
2.468	98
2.472	98
2.476	98
2.48	98
2.484	4
2.488	-64
2.492	-96
2.496	-96
2.5	-96
2.504	-96
2.508	-96
2.512	-96
2.516	-96
2.52	-96
2.524	-96
2.528	-96
2.532	-98
2.536	48
2.54	98
2.544	98
2.548	98
2.552	98
2.556	98
2.56	98
2.564	98
2.568	98
2.572	98
2.576	98
2.58	98
2.584	98
2.588	-48
2.592	-92
2.596	-96
2.6	-96
2.604	-96
2.608	-98
2.612	-98
2.616	-96
2.62	-96
2.624	-96
2.628	-96
2.632	-98
2.636	-62
2.64	98
2.644	98
2.648	98
2.652	98
2.656	98
2.66	98
2.664	98
2.668	98
2.672	98
2.676	98
2.68	98
2.684	98
2.688	-8
2.692	-78
2.696	-98
2.7	-96
2.704	-96
2.708	-98
2.712	-96
2.716	-96
2.72	-96
2.724	-96
2.728	-96
2.732	-98
2.736	-96
2.74	56
2.744	98
2.748	98
2.752	98
2.756	98
2.76	98
2.764	98
2.768	98
2.772	98
2.776	98
2.78	98
2.784	98
2.788	98
2.792	-58
2.796	-90
2.8	-96
2.804	-96
2.808	-96
2.812	-98
2.816	-96
2.82	-96
2.824	-96
2.828	-96
2.832	-98
2.836	-96
2.84	-52
2.844	98
2.848	98
2.852	98
2.856	98
2.86	98
2.864	98
2.868	98
2.872	98
2.876	98
2.88	98
2.884	98
2.888	98
2.892	-20
2.896	-74
2.9	-86
2.904	-82
2.908	-96
2.912	-96
2.916	-96
2.92	-96
2.924	-96
2.928	-96
2.932	-98
2.936	-96
2.94	-96
2.944	64
2.948	98
2.952	98
2.956	98
2.96	98
2.964	98
2.968	100
2.972	98
2.976	98
2.98	98
2.984	98
2.988	98
2.992	98
2.996	-50
3	-74
3.004	-74
3.008	-96
3.012	-98
3.016	-96
3.02	-96
3.024	-96
3.028	-96
3.032	-98
3.036	-98
3.04	-96
3.044	-42
3.048	88
3.052	98
3.056	98
3.06	98
3.064	98
3.068	98
3.072	98
3.076	98
3.08	98
3.084	98
3.088	98
3.092	98
3.096	-18
3.1	-58
3.104	-68
3.108	2
3.112	0
3.116	0
3.12	0
3.124	2
3.128	0
3.132	0
3.136	0
3.14	2
3.144	0
3.148	0
3.152	0
3.156	2
3.16	0
3.164	0
3.168	0
3.172	0
3.176	0
3.18	0
3.184	2
3.188	0
3.192	0
3.196	0
3.2	0
3.204	0
3.208	0
3.212	0
3.216	0
3.22	0
3.224	0
3.228	0
3.232	0
3.236	0
3.24	2
3.244	0
3.248	2
3.252	0
3.256	0
3.26	2
3.264	2
3.268	0
3.272	0
3.276	0
3.28	0
3.284	0
3.288	0
3.292	0
3.296	2
3.3	0
3.304	0
3.308	0
3.312	2
3.316	0
3.32	0
3.324	0
3.328	0
3.332	0
3.336	0
3.34	0
3.344	0
3.348	2
3.352	0
3.356	0
3.36	2
3.364	0
3.368	2
3.372	0
3.376	0
3.38	0
3.384	2
3.388	2
3.392	2
3.396	0
3.4	0
3.404	0
3.408	0
3.412	2
3.416	0
3.42	0
3.424	0
3.428	0
3.432	0
3.436	0
3.44	0
3.444	2
3.448	0
3.452	0
3.456	0
3.46	0
3.464	0
3.468	0
3.472	0
3.476	0
3.48	0
3.484	0
3.488	0
3.492	0
3.496	2
3.5	0
3.504	0
3.508	0
3.512	0
3.516	0
3.52	2
3.524	0
3.528	2
3.532	0
3.536	0
3.54	2
3.544	0
3.548	2
3.552	0
3.556	2
3.56	2
3.564	0
3.568	0
3.572	0
3.576	0
3.58	0
3.584	2
3.588	0
3.592	2
3.596	0
3.6	0
3.604	0
3.608	0
3.612	0
3.616	0
3.62	0
3.624	0
3.628	0
3.632	2
3.636	0
3.64	0
3.644	0
3.648	2
3.652	0
3.656	2
3.66	2
3.664	2
3.668	0
3.672	0
3.676	0
3.68	0
3.684	0
3.688	0
3.692	0
3.696	0
3.7	2
3.704	0
3.708	0
3.712	0
3.716	2
3.72	0
3.724	2
3.728	0
3.732	0
3.736	0
3.74	0
3.744	2
3.748	0
3.752	0
3.756	2
3.76	0
3.764	0
3.768	2
3.772	0
3.776	0
3.78	0
3.784	0
3.788	0
3.792	2
3.796	0
3.8	0
3.804	0
3.808	0
3.812	0
3.816	0
3.82	0
3.824	0
3.828	0
3.832	2
3.836	2
3.84	0
3.844	0
3.848	0
3.852	0
3.856	0
3.86	2
3.864	0
3.868	0
3.872	2
3.876	0
3.88	0
3.884	0
3.888	0
3.892	0
3.896	0
3.9	0
3.904	2
3.908	0
3.912	0
3.916	0
3.92	0
3.924	0
3.928	0
3.932	0
3.936	0
3.94	2
3.944	0
3.948	2
3.952	2
3.956	2
3.96	2
3.964	0
3.968	0
3.972	0
3.976	0
3.98	0
3.984	2
3.988	0
3.992	0
3.996	2
4	0
4.004	0
4.008	0
4.012	0
4.016	0
4.02	2
4.024	0
4.028	2
4.032	0
4.036	0
4.04	0
4.044	2
4.048	0
4.052	0
4.056	2
4.06	0
4.064	0
4.068	0
4.072	0
4.076	0
4.08	2
4.084	0
4.088	2
4.092	0
4.096	0
4.1	2
4.104	2
4.108	2
4.112	98
4.116	-32
4.12	-66
4.124	-70
4.128	-92
4.132	-98
4.136	-96
4.14	-96
4.144	-94
4.148	-96
4.152	-98
4.156	-98
4.16	-96
4.164	-96
4.168	74
4.172	98
4.176	98
4.18	98
4.184	98
4.188	98
4.192	98
4.196	98
4.2	98
4.204	98
4.208	98
4.212	98
4.216	64
4.22	-46
4.224	-62
4.228	-88
4.232	-96
4.236	-96
4.24	-96
4.244	-96
4.248	-98
4.252	-98
4.256	-96
4.26	-96
4.264	-96
4.268	6
4.272	82
4.276	98
4.28	98
4.284	98
4.288	98
4.292	98
4.296	98
4.3	98
4.304	98
4.308	98
4.312	98
4.316	98
4.32	-24
4.324	-50
4.328	-82
4.332	-96
4.336	-96
4.34	-96
4.344	-96
4.348	-98
4.352	-98
4.356	-96
4.36	-96
4.364	-96
4.368	-96
4.372	62
4.376	98
4.38	98
4.384	100
4.388	98
4.392	98
4.396	98
4.4	98
4.404	98
4.408	98
4.412	98
4.416	98
4.42	64
4.424	-34
4.428	-74
4.432	-96
4.436	-96
4.44	-96
4.444	-96
4.448	-96
4.452	-96
4.456	-96
4.46	-96
4.464	-96
4.468	-98
4.472	2
4.476	86
4.48	98
4.484	98
4.488	100
4.492	98
4.496	98
4.5	100
4.504	98
4.508	98
4.512	98
4.516	98
4.52	98
4.524	-16
4.528	-64
4.532	-98
4.536	-96
4.54	-96
4.544	-96
4.548	-96
4.552	-98
4.556	-96
4.56	-96
4.564	-96
4.568	-96
4.572	-98
4.576	66
4.58	100
4.584	100
4.588	98
4.592	98
4.596	98
4.6	98
4.604	98
4.608	98
4.612	98
4.616	98
4.62	98
4.624	62
4.628	-54
4.632	-92
4.636	-96
4.64	-96
4.644	-96
4.648	-96
4.652	-96
4.656	-96
4.66	-96
4.664	-96
4.668	-96
4.672	-96
4.676	10
4.68	98
4.684	98
4.688	98
4.692	98
4.696	98
4.7	98
4.704	98
4.708	98
4.712	98
4.716	98
4.72	98
4.724	98
4.728	-34
4.732	-82
4.736	-96
4.74	-96
4.744	-96
4.748	-96
4.752	-96
4.756	-96
4.76	-96
4.764	-96
4.768	-98
4.772	-98
4.776	-96
4.78	82
4.784	98
4.788	98
4.792	98
4.796	98
4.8	98
4.804	98
4.808	98
4.812	98
4.816	98
4.82	98
4.824	98
4.828	58
4.832	-66
4.836	-96
4.84	-96
4.844	-96
4.848	-96
4.852	-98
4.856	-96
4.86	-96
4.864	-94
4.868	-98
4.872	-98
4.876	-96
4.88	16
4.884	98
4.888	98
4.892	98
4.896	98
4.9	98
4.904	98
4.908	98
4.912	98
4.916	98
4.92	98
4.924	98
4.928	98
4.932	-40
4.936	-86
4.94	-94
4.944	-96
4.948	-96
4.952	-96
4.956	-96
4.96	-96
4.964	-94
4.968	-96
4.972	-98
4.976	-96
4.98	-96
4.984	88
4.988	98
4.992	98
4.996	98
5	98
5.004	98
5.008	98
5.012	98
5.016	98
5.02	98
5.024	98
5.028	98
5.032	52
5.036	-68
5.04	-84
5.044	-82
5.048	-96
5.052	-98
5.056	-98
5.06	-96
5.064	-96
5.068	-96
5.072	-98
5.076	-98
5.08	-96
5.084	18
5.088	98
5.092	98
5.096	98
5.1	98
5.104	98
5.108	98
5.112	0
5.116	0
5.12	0
5.124	0
5.128	0
5.132	0
5.136	0
5.14	0
5.144	0
5.148	0
5.152	0
5.156	0
5.16	0
5.164	0
5.168	0
5.172	2
5.176	0
5.18	2
5.184	0
5.188	0
5.192	0
5.196	0
5.2	2
5.204	0
5.208	0
5.212	0
5.216	0
5.22	0
5.224	0
5.228	0
5.232	2
5.236	0
5.24	2
5.244	0
5.248	0
5.252	0
5.256	2
5.26	0
5.264	0
5.268	2
5.272	0
5.276	0
5.28	0
5.284	0
5.288	0
5.292	0
5.296	0
5.3	0
5.304	0
5.308	0
5.312	0
5.316	2
5.32	0
5.324	0
5.328	0
5.332	0
5.336	2
5.34	0
5.344	0
5.348	2
5.352	0
5.356	0
5.36	0
5.364	0
5.368	0
5.372	0
5.376	0
5.38	0
5.384	0
5.388	0
5.392	0
5.396	2
5.4	2
5.404	0
5.408	0
5.412	0
5.416	0
5.42	2
5.424	0
5.428	2
5.432	0
5.436	2
5.44	0
5.444	0
5.448	2
5.452	0
5.456	0
5.46	0
5.464	0
5.468	0
5.472	0
5.476	0
5.48	0
5.484	0
5.488	2
5.492	2
5.496	0
5.5	0
5.504	0
5.508	0
5.512	0
5.516	0
5.52	0
5.524	0
5.528	0
5.532	0
5.536	0
5.54	0
5.544	0
5.548	0
5.552	0
5.556	0
5.56	0
5.564	0
5.568	2
5.572	0
5.576	0
5.58	0
5.584	2
5.588	0
5.592	0
5.596	0
5.6	2
5.604	0
5.608	0
5.612	0
5.616	0
5.62	0
5.624	2
5.628	0
5.632	0
5.636	0
5.64	0
5.644	2
5.648	0
5.652	2
5.656	0
5.66	2
5.664	0
5.668	0
5.672	0
5.676	0
5.68	0
5.684	0
5.688	0
5.692	0
5.696	2
5.7	0
5.704	0
5.708	2
5.712	0
5.716	0
5.72	0
5.724	0
5.728	0
5.732	0
5.736	2
5.74	0
5.744	0
5.748	0
5.752	0
5.756	0
5.76	0
5.764	0
5.768	0
5.772	0
5.776	2
5.78	0
5.784	0
5.788	2
5.792	2
5.796	0
5.8	0
5.804	0
5.808	0
5.812	2
5.816	0
5.82	0
5.824	0
5.828	2
5.832	2
5.836	0
5.84	0
5.844	0
5.848	0
5.852	0
5.856	0
5.86	0
5.864	0
5.868	0
5.872	0
5.876	0
5.88	2
5.884	0
5.888	0
5.892	2
5.896	0
5.9	2
5.904	2
5.908	2
5.912	0
5.916	0
5.92	0
5.924	0
5.928	0
5.932	0
5.936	0
5.94	0
5.944	2
5.948	2
5.952	0
5.956	0
5.96	0
5.964	2
5.968	0
5.972	0
5.976	2
5.98	2
5.984	2
5.988	0
5.992	0
5.996	0
6	0
6.004	2
6.008	0
6.012	0
6.016	2
6.02	0
6.024	0
6.028	0
6.032	0
6.036	0
6.04	0
6.044	0
6.048	0
6.052	0
6.056	0
6.06	0
6.064	0
6.068	0
6.072	0
6.076	2
6.08	0
6.084	0
6.088	2
6.092	0
6.096	0
6.1	0
6.104	2
6.108	0
6.112	2
6.116	98
6.12	98
6.124	98
6.128	98
6.132	98
6.136	98
6.14	98
6.144	98
6.148	98
6.152	98
6.156	-38
6.16	-70
6.164	-72
6.168	-88
6.172	-96
6.176	-96
6.18	-96
6.184	-96
6.188	-98
6.192	-96
6.196	-96
6.2	-96
6.204	-96
6.208	76
6.212	98
6.216	98
6.22	98
6.224	98
6.228	98
6.232	98
6.236	98
6.24	98
6.244	98
6.248	98
6.252	98
6.256	54
6.26	-50
6.264	-64
6.268	-84
6.272	-96
6.276	-96
6.28	-96
6.284	-96
6.288	-96
6.292	-98
6.296	-98
6.3	-96
6.304	-96
6.308	12
6.312	90
6.316	98
6.32	98
6.324	100
6.328	98
6.332	100
6.336	98
6.34	98
6.344	98
6.348	98
6.352	100
6.356	98
6.36	-28
6.364	-52
6.368	-78
6.372	-96
6.376	-96
6.38	-96
6.384	-96
6.388	-96
6.392	-96
6.396	-98
6.4	-96
6.404	-96
6.408	-96
6.412	68
6.416	98
6.42	98
6.424	98
6.428	98
6.432	98
6.436	98
6.44	98
6.444	98
6.448	98
6.452	98
6.456	98
6.46	56
6.464	-36
6.468	-70
6.472	-96
6.476	-96
6.48	-96
6.484	-94
6.488	-96
6.492	-96
6.496	-98
6.5	-96
6.504	-96
6.508	-98
6.512	10
6.516	84
6.52	98
6.524	98
6.528	98
6.532	98
6.536	98
6.54	98
6.544	98
6.548	98
6.552	98
6.556	98
6.56	98
6.564	-18
6.568	-60
6.572	-96
6.576	-96
6.58	-96
6.584	-96
6.588	-96
6.592	-98
6.596	-96
6.6	-96
6.604	-96
6.608	-98
6.612	-96
6.616	64
6.62	100
6.624	98
6.628	98
6.632	98
6.636	98
6.64	98
6.644	100
6.648	98
6.652	100
6.656	98
6.66	98
6.664	58
6.668	-46
6.672	-88
6.676	-96
6.68	-96
6.684	-96
6.688	-96
6.692	-96
6.696	-96
6.7	-96
6.704	-94
6.708	-98
6.712	-96
6.716	10
6.72	98
6.724	98
6.728	98
6.732	98
6.736	98
6.74	98
6.744	98
6.748	98
6.752	98
6.756	98
6.76	98
6.764	98
6.768	-32
6.772	-80
6.776	-96
6.78	-96
6.784	-94
6.788	-96
6.792	-96
6.796	-96
6.8	-96
6.804	-94
6.808	-96
6.812	-96
6.816	-98
6.82	82
6.824	98
6.828	100
6.832	98
6.836	98
6.84	98
6.844	98
6.848	98
6.852	98
6.856	98
6.86	98
6.864	98
6.868	54
6.872	-66
6.876	-98
6.88	-96
6.884	-96
6.888	-96
6.892	-96
6.896	-98
6.9	-96
6.904	-96
6.908	-98
6.912	-98
6.916	-98
6.92	16
6.924	98
6.928	98
6.932	98
6.936	98
6.94	98
6.944	98
6.948	98
6.952	98
6.956	98
6.96	98
6.964	98
6.968	98
6.972	-40
6.976	-88
6.98	-96
6.984	-96
6.988	-96
6.992	-98
6.996	-96
7	-96
7.004	-96
7.008	-98
7.012	-98
7.016	-96
7.02	-96
7.024	88
7.028	98
7.032	98
7.036	98
7.04	98
7.044	98
7.048	98
7.052	98
7.056	98
7.06	98
7.064	98
7.068	98
7.072	50
7.076	-70
7.08	-88
7.084	-84
7.088	-96
7.092	-98
7.096	-96
7.1	-96
7.104	-96
7.108	-98
7.112	-96
7.116	0
7.12	0
7.124	2
7.128	0
7.132	0
7.136	0
7.14	0
7.144	0
7.148	2
7.152	2
7.156	2
7.16	0
7.164	2
7.168	0
7.172	0
7.176	0
7.18	0
7.184	0
7.188	0
7.192	0
7.196	0
7.2	0
7.204	0
7.208	0
7.212	0
7.216	0
7.22	2
7.224	0
7.228	0
7.232	0
7.236	0
7.24	0
7.244	0
7.248	0
7.252	0
7.256	0
7.26	0
7.264	2
7.268	0
7.272	0
7.276	0
7.28	0
7.284	0
7.288	0
7.292	0
7.296	0
7.3	0
7.304	0
7.308	0
7.312	0
7.316	0
7.32	0
7.324	0
7.328	2
7.332	0
7.336	0
7.34	0
7.344	0
7.348	0
7.352	2
7.356	2
7.36	0
7.364	2
7.368	2
7.372	0
7.376	0
7.38	2
7.384	0
7.388	0
7.392	2
7.396	0
7.4	0
7.404	0
7.408	0
7.412	0
7.416	0
7.42	0
7.424	0
7.428	0
7.432	2
7.436	0
7.44	0
7.444	0
7.448	0
7.452	0
7.456	0
7.46	0
7.464	0
7.468	0
7.472	0
7.476	0
7.48	0
7.484	0
7.488	0
7.492	0
7.496	0
7.5	0
7.504	0
7.508	0
7.512	0
7.516	2
7.52	0
7.524	0
7.528	0
7.532	0
7.536	2
7.54	2
7.544	0
7.548	0
7.552	0
7.556	0
7.56	0
7.564	0
7.568	0
7.572	0
7.576	0
7.58	0
7.584	0
7.588	0
7.592	0
7.596	0
7.6	0
7.604	0
7.608	0
7.612	0
7.616	2
7.62	2
7.624	2
7.628	0
7.632	0
7.636	2
7.64	0
7.644	0
7.648	0
7.652	0
7.656	0
7.66	0
7.664	0
7.668	2
7.672	0
7.676	0
7.68	0
7.684	0
7.688	0
7.692	0
7.696	0
7.7	0
7.704	2
7.708	0
7.712	0
7.716	2
7.72	0
7.724	0
7.728	0
7.732	2
7.736	0
7.74	0
7.744	0
7.748	0
7.752	0
7.756	0
7.76	0
7.764	0
7.768	0
7.772	0
7.776	0
7.78	0
7.784	0
7.788	0
7.792	2
7.796	0
7.8	0
7.804	0
7.808	0
7.812	0
7.816	0
7.82	0
7.824	0
7.828	2
7.832	0
7.836	0
7.84	0
7.844	0
7.848	0
7.852	0
7.856	2
7.86	0
7.864	2
7.868	0
7.872	0
7.876	0
7.88	2
7.884	0
7.888	0
7.892	0
7.896	0
7.9	0
7.904	0
7.908	0
7.912	0
7.916	2
7.92	0
7.924	0
7.928	0
7.932	2
7.936	0
7.94	2
7.944	0
7.948	0
7.952	0
7.956	2
7.96	0
7.964	0
7.968	2
7.972	0
7.976	2
7.98	0
7.984	0
7.988	0
7.992	0
[truncated: 501 more rows]
