# Supplementary material for: PortaDrop: A portable digital microfluidic platform providing versatile opportunities for Lab-On-A-Chip applications
Source: PLoS One. 2020 Sep 3;15(9):e0238581. doi: 10.1371/journal.pone.0238581 (PMC7470335; doi:10.1371/journal.pone.0238581)
Supplement: S1 Experiment data — (ZIP) [file pone.0238581.s002.zip › S1 Experiment Data/Fig9_Droplet_Volume.xlsx]

## Sheet: Droplet_Volume_Fig9
Droplet (#)	Volume (nL)
1	237.842
2	211.443
3	220.249
4	268.491
5	267.961
6	269.128
7	264.257
8	254.343
9	258.191
10	243.255
