# Supplementary material for: PortaDrop: A portable digital microfluidic platform providing versatile opportunities for Lab-On-A-Chip applications
Source: PLoS One. 2020 Sep 3;15(9):e0238581. doi: 10.1371/journal.pone.0238581 (PMC7470335; doi:10.1371/journal.pone.0238581)
Supplement: S1 Source code — Source code and readme are also available on GitHub: https://github.com/ewodac/PortaDrop. (ZIP) [file pone.0238581.s003.zip]

Archive with 105 entries (101 files):
- PortaDrop-master/
- PortaDrop-master/.gitignore
- PortaDrop-master/CMakeLists.txt
- PortaDrop-master/README.md
- PortaDrop-master/include/
- PortaDrop-master/include/Addresses.h
- PortaDrop-master/include/CameraWindow.h
- PortaDrop-master/include/Camera_cv.h
- PortaDrop-master/include/DataP.h
- PortaDrop-master/include/DelayTask.h
- PortaDrop-master/include/DialogExtVolt.h
- PortaDrop-master/include/DummyImpAnalyser.h
- PortaDrop-master/include/EmStatPico.h
- PortaDrop-master/include/ExperimentData.h
- PortaDrop-master/include/FSHelper.h
- PortaDrop-master/include/Freq_Test.h
- PortaDrop-master/include/GUI.h
- PortaDrop-master/include/GpibConnection.h
- PortaDrop-master/include/HP4294A.h
- PortaDrop-master/include/I2CFreqTask.h
- PortaDrop-master/include/I2CTask.h
- PortaDrop-master/include/I2CTempTask.h
- PortaDrop-master/include/I2CVoltageTask.h
- PortaDrop-master/include/ImpAnalyser.h
- PortaDrop-master/include/ImpAnalyserTask.h
- PortaDrop-master/include/ListView_Experiment.h
- PortaDrop-master/include/ListView_Freq.h
- PortaDrop-master/include/ListView_Project.h
- PortaDrop-master/include/ListView_SavedData.h
- PortaDrop-master/include/Log_Event.h
- PortaDrop-master/include/Logbook.h
- PortaDrop-master/include/MeasurementError.h
- PortaDrop-master/include/MeasurementPackage.h
- PortaDrop-master/include/MeasurementValue.h
- PortaDrop-master/include/Novocontrol.h
- PortaDrop-master/include/PadTask.h
- PortaDrop-master/include/PlotWindow.h
- PortaDrop-master/include/Preferences.h
- PortaDrop-master/include/Recipe.h
- PortaDrop-master/include/Relais.h
- PortaDrop-master/include/Spectrometer.h
- PortaDrop-master/include/SpectrometerTask.h
- PortaDrop-master/include/StatusLed.h
- PortaDrop-master/include/Task.h
- PortaDrop-master/include/TempData.h
- PortaDrop-master/include/TestTask.h
- PortaDrop-master/include/Timer.h
- PortaDrop-master/include/TransImpTask.h
- PortaDrop-master/include/TransSpect.h
- PortaDrop-master/include/TransientGUIHandler.h
- PortaDrop-master/include/TreeView_Recipe.h
- PortaDrop-master/include/Uc_Connection.h
- PortaDrop-master/include/tinyxml2.h
- PortaDrop-master/src/
- PortaDrop-master/src/CameraWindow.cpp
- PortaDrop-master/src/Camera_cv.cpp
- PortaDrop-master/src/DataP.cpp
- PortaDrop-master/src/DelayTask.cpp
- PortaDrop-master/src/DialogExtVolt.cpp
- PortaDrop-master/src/DummyImpAnalyser.cpp
- PortaDrop-master/src/EmStatPico.cpp
- PortaDrop-master/src/ExperimentData.cpp
- PortaDrop-master/src/FSHelper.cpp
- PortaDrop-master/src/Freq_Test.cpp
- PortaDrop-master/src/GUI.cpp
- PortaDrop-master/src/GpibConnection.cpp
- PortaDrop-master/src/HP4294A.cpp
- PortaDrop-master/src/I2CFreqTask.cpp
- PortaDrop-master/src/I2CTask.cpp
- PortaDrop-master/src/I2CTempTask.cpp
- PortaDrop-master/src/I2CVoltageTask.cpp
- PortaDrop-master/src/ImpAnalyser.cpp
- PortaDrop-master/src/ImpAnalyserTask.cpp
- PortaDrop-master/src/ListView_Experiment.cpp
- PortaDrop-master/src/ListView_Freq.cpp
- PortaDrop-master/src/ListView_Project.cpp
- PortaDrop-master/src/ListView_SavedData.cpp
- PortaDrop-master/src/Log_Event.cpp
- PortaDrop-master/src/Logbook.cpp
- PortaDrop-master/src/MeasurementError.cpp
- PortaDrop-master/src/MeasurementPackage.cpp
- PortaDrop-master/src/MeasurementValue.cpp
- PortaDrop-master/src/Novocontrol.cpp
- PortaDrop-master/src/PadTask.cpp
- PortaDrop-master/src/PlotWindow.cpp
- PortaDrop-master/src/Preferences.cpp
- PortaDrop-master/src/Recipe.cpp
- PortaDrop-master/src/Relais.cpp
- PortaDrop-master/src/Spectrometer.cpp
- PortaDrop-master/src/SpectrometerTask.cpp
- PortaDrop-master/src/StatusLed.cpp
- PortaDrop-master/src/Task.cpp
- PortaDrop-master/src/TempData.cpp
- PortaDrop-master/src/TestTask.cpp
- PortaDrop-master/src/Timer.cpp
- PortaDrop-master/src/TransImpTask.cpp
- PortaDrop-master/src/TransSpect.cpp
- PortaDrop-master/src/TransientGUIHandler.cpp
- PortaDrop-master/src/TreeView_Recipe.cpp
- PortaDrop-master/src/Uc_Connection.cpp
- PortaDrop-master/src/main.cpp
- PortaDrop-master/src/tinyxml2.cpp
- PortaDrop-master/style/
- PortaDrop-master/style/ewod_gui.glade
- PortaDrop-master/style/styles.css
