# Supplementary material for: PortaDrop: A portable digital microfluidic platform providing versatile opportunities for Lab-On-A-Chip applications
Source: PLoS One. 2020 Sep 3;15(9):e0238581. doi: 10.1371/journal.pone.0238581 (PMC7470335; doi:10.1371/journal.pone.0238581)
Supplement: S1 Source code — Source code and readme are also available on GitHub: https://github.com/ewodac/PortaDrop. (ZIP) [file pone.0238581.s003.zip › PortaDrop-master/README.md]

# PortaDrop

PortaDrop is a portable digital microfluidic system. 

## Install Raspberry Pi OS (from Windows)
- Install [Win32DiskImager](https://sourceforge.net/projects/win32diskimager/)
- Download [Raspberry Pi OS](https://www.raspberrypi.org/downloads/raspberry-pi-os/)
- Write Raspberry Pi OS Image to SD Card using Win32DiskImager
- Plugin SD Card into the Raspberry Pi and launch Raspberry Pi
- Finish Raspberry Pi OS installation

If you wish to control your Raspberry Pi from remote, open the terminal and install the necassary package. 

	sudo apt-get update
	sudo apt-get install xrdp

## Installation-Guide (on Raspberry Pi)

### 1) Activate communication protocols
Activate CSI, I2C and UART using raspi-config

	sudo raspi-config

### 2) Install GNU Image Manipulation Program Toolkit, GTK minus minus and Glade
gtkmm is a library which is used to build graphical user interfaces (GUI). glade can be used to design the interface.

  	sudo apt-get update
	sudo apt-get install libgtkmm-3.0-dev
	sudo apt-get install glade

### 3) Install "Seabreeze" for Ocean Optics HR2000+ (takes a few minutes)

Download and install "Seabreeze" library

	sudo apt-get install unzip libusb-dev
	cd ~
	wget https://downloads.sourceforge.net/project/seabreeze/SeaBreeze/source/seabreeze-3.0.11.zip
	unzip seabreeze-3.0.11.zip -d ./seabreeze/
	cd seabreeze/seabreeze-3.0.11/SeaBreeze/

Uncomment line from common.mk -> Add "#" in front of line containing "-Werror \" and save
	
	nano common.mk

Continue installation	
	
	make
	sudo cp ./lib/libseabreeze.so /usr/local/lib/libseabreeze.so
	sudo cp -r ./include/api /usr/local/include/api
	sudo cp -r ./include/common /usr/local/include/common
	sudo cp -r ./include/native /usr/local/include/native
	sudo cp -r ./include/vendors /usr/local/include/vendors
	sudo ldconfig -v
	sudo cp ./os-support/linux/10-oceanoptics.rules /etc/udev/rules.d/10-oceanoptics.rules

### 4) Install NI GPIB (sudo ./configure might take long)

	sudo apt-get install bc libncurses5-dev tk-dev build-essential texinfo texi2html libcwidget-dev libncurses5-dev libx11-dev binutils-dev bison flex libusb-1.0-0 libusb-dev libmpfr-dev libexpat1-dev tofrodos subversion autoconf automake libtool mercurial
	sudo wget https://raw.githubusercontent.com/notro/rpi-source/master/rpi-source -O /usr/bin/rpi-source && sudo chmod +x /usr/bin/rpi-source && /usr/bin/rpi-source -q --tag-update
	sudo rpi-source
	cd ~
	mkdir linux-gpib
	cd linux-gpib
	wget https://sourceforge.net/projects/linux-gpib/files/linux-gpib%20for%203.x.x%20and%202.6.x%20kernels/4.2.0/linux-gpib-4.2.0.tar.gz/download -O linux-gpib.tar.gz
	tar -xvzf linux-gpib.tar.gz
	cd linux-gpib-4.2.0/
	tar -xvzf linux-gpib-kernel-4.2.0.tar.gz
	tar -xvzf linux-gpib-user-4.2.0.tar.gz
	cd ./linux-gpib-kernel-4.2.0/
	mkdir m4
	sudo ./bootstrap
	sudo ./configure
	sudo make
	sudo make install
	cd ../linux-gpib-user-4.2.0/
	sudo ./bootstrap
	sudo ./configure --sysconfdir="/etc"
	sudo make
	sudo make install
	sudo addgroup gpib
	sudo usermod -aG gpib pi

### 5) Install "opencv" (takes a few hours) 
	cd ~
	sudo apt-get update
	sudo apt-get install build-essential cmake unzip pkg-config libjpeg-dev libpng-dev libtiff-dev libavcodec-dev libavformat-dev libswscale-dev libv4l-dev libxvidcore-dev libx264-dev libgtk-3-dev libcanberra-gtk* libatlas-base-dev gfortran python3-dev
	git clone https://github.com/Itseez/opencv.git && cd opencv && git checkout 3.4
	git clone https://github.com/opencv/opencv_contrib.git && cd opencv && git checkout 3.4
	cd ~ && wget https://bootstrap.pypa.io/get-pip.py && sudo python3 get-pip.py
	cd ~/opencv && mkdir build && cd build
	cmake -D CMAKE_BUILD_TYPE=RELEASE \ -D CMAKE_INSTALL_PREFIX=/usr/local \ -D INSTALL_PYTHON_EXAMPLES=OFF \ -D INSTALL_C_EXAMPLES=OFF \ -D OPENCV_EXTRA_MODULES_PATH=~/opencv_contrib/modules \ -D ENABLE_PRECOMPILED_HEADERS=OFF \ -D BUILD_EXAMPLES=OFF ..

Change size of the swapfile to avoid issues during compilation. Change value to 2048 MB and remember the old value (normally 100MB) 

	sudo nano /etc/dphys-swapfile

Save file and restart the service

	sudo /etc/init.d/dphys-swapfile restart

Continue installation (this step takes a few hours)
	
	cd ~/opencv/build
	make -j4
	sudo make install && sudo ldconfig

Reset size of the swapfile (normally 100MB) 

	sudo nano /etc/dphys-swapfile

Save file and restart the service

	sudo /etc/init.d/dphys-swapfile restart

Load drivers

	sudo modprobe bcm2835-v4l2
	sudo sh -c 'echo bcm2835-v4l2 >> /etc/modules-load.d/modules.conf' 

### Install PortaDrop Software (on Raspberry Pi)
The installation of PortaDrop requires the previously described installation steps.

Change size of the swapfile to avoid issues during compilation. Change value to 2048 MB and remember the old value (normally 100MB) 

	sudo nano /etc/dphys-swapfile

Save file and restart the service

	sudo /etc/init.d/dphys-swapfile restart
	
Continue installation	

	cd ~
	git clone https://github.com/ewodac/PortaDrop.git
	cd PortaDrop
	mkdir BUILD
	cd BUILD
	cmake ../ -D CMAKE_INSTALL_PREFIX=~/portaDrop
	make
	make install

Reset size of the swapfile (normally 100MB) 

	sudo nano /etc/dphys-swapfile

Save file and restart the service

	sudo /etc/init.d/dphys-swapfile restart

Starting the appication can be done via terminal by

	cd ~/portaDrop/bin
	./ewodInterface
