# Supplementary material for: PortaDrop: A portable digital microfluidic platform providing versatile opportunities for Lab-On-A-Chip applications
Source: PLoS One. 2020 Sep 3;15(9):e0238581. doi: 10.1371/journal.pone.0238581 (PMC7470335; doi:10.1371/journal.pone.0238581)
Supplement: S1 Source code — Source code and readme are also available on GitHub: https://github.com/ewodac/PortaDrop. (ZIP) [file pone.0238581.s003.zip › PortaDrop-master/include/Addresses.h]

#pragma once
/**
 * @file Addresses.h
 * @author Nils Bosbach
 * @date 10.09.2019
 * @brief pre-processor constants
 */

#define GPIB_NOVOCONTROL	29
#define GPIB_HP4294A 		17 

#define I2C_ATTINY45_FREQ_SLAVE_ADDRESS 	0x20
#define I2C_ATTINY45_FREQ_BUFFER_ID 		0x00
#define I2C_ATTINY45_FREQ_BUFFER_FREQ0 		0x01
#define I2C_ATTINY45_FREQ_BUFFER_FREQ1 		0x02
#define I2C_ATTINY45_FREQ_BUFFER_FREQ2 		0x03
#define I2C_ATTINY45_FREQ_BUFFER_FREQ3 		0x04

#define I2C_ATMEGA32_SLAVE_ADDRESS			0x50
#define I2C_ATMEGA32_BUFFER_ID				0x00
#define I2C_ATMEGA32_BUFFER_TEMP_REQUEST	0x01
#define I2C_ATMEGA32_BUFFER_TEMP_DATA0		0x02
#define I2C_ATMEGA32_BUFFER_TEMP_DATA1		0x03
#define I2C_ATMEGA32_BUFFER_TEMP_DATA2		0x04
#define I2C_ATMEGA32_BUFFER_TEMP_DATA3		0x05
#define I2C_ATMEGA32_BUFFER_TEMP_DATA4		0x06
#define I2C_ATMEGA32_BUFFER_TEMP_READY		0x07
#define I2C_ATMEGA32_BUFFER_LEDL			0x08
#define I2C_ATMEGA32_BUFFER_LEDH 			0x09
#define I2C_ATMEGA32_BUFFER_RELAISL			0x0A
#define I2C_ATMEGA32_BUFFER_RELAISH 		0x0B
#define I2C_ATMEGA32_BUFFER_ADCL	 		0x0C
#define I2C_ATMEGA32_BUFFER_ADCH	 		0x0D

#define I2C_ATTINY45_VOLT_SLAVE_ADDRESS 	0x30
#define I2C_ATTINY45_VOLT_BUFFER_ID			0x00
#define I2C_ATTINY45_VOLT_BUFFER_ADCL		0x01
#define I2C_ATTINY45_VOLT_BUFFER_ADCH		0x02
#define I2C_ATTINY45_VOLT_BUFFER_ADCL_S		0x03
#define I2C_ATTINY45_VOLT_BUFFER_ADCH_S		0x04
#define I2C_ATTINY45_VOLT_BUFFER_OCR1A		0x05
#define I2C_ATTINY45_VOLT_BUFFER_OCR1C		0x06
#define I2C_ATTINY45_VOLT_BUFFER_DUTY_CYCLE	0x07
#define I2C_ATTINY45_VOLT_BUFFER_FREQ0 		0x08
#define I2C_ATTINY45_VOLT_BUFFER_FREQ1 		0x09
#define I2C_ATTINY45_VOLT_BUFFER_FREQ2 		0x0A
#define I2C_ATTINY45_VOLT_BUFFER_FREQ3 		0x0B
#define I2C_ATTINY45_VOLT_BUFFER_MODE		0x0C

#define I2C_ATTINY45_VOLT_BUFFER_MODE_CONT	0x00
#define I2C_ATTINY45_VOLT_BUFFER_MODE_DUTY	0x01


#define GPIO_ADC_0 	0
#define GPIO_ADC_1 	2
#define GPIO_ADC_2 	3
#define GPIO_ADC_3 	12
#define GPIO_EN_1 	13
#define GPIO_EN_2 	14
#define GPIO_EN_3 	1
#define GPIO_EN_4 	4
#define GPIO_EN_5 	5
#define GPIO_CS_1 	28
#define GPIO_CS_2 	29


#define LED_RUNNING 			7
#define LED_PAD 				10
#define LED_IMP_MEAS_RUNNING	9
#define LED_RECIPE_RUNNING		11


#define VOLTAGE_ATTINY45_R1 28.9e6
#define VOLTAGE_ATTINY45_R2 330e3
//#define VOLTAGE_ATTINY45_R_CORR 1.052338032
#define VOLTAGE_ATTINY45_R_CORR 0.966
#define VOLTAGE_ATMEGA32_R1 28.9e6
#define VOLTAGE_ATMEGA32_R2 330e3
#define VOLTAGE_ATMEGA32_R_CORR 0.950265


//#define VOLTAGE_TASK_TIME_CORRECT_VOLT 5
#define VOLTAGE_TASK_TIME_CORRECT_VOLT 2

#define MAX_OUT_VOLT_BOOST 385
