# Supplementary material for: PortaDrop: A portable digital microfluidic platform providing versatile opportunities for Lab-On-A-Chip applications
Source: PLoS One. 2020 Sep 3;15(9):e0238581. doi: 10.1371/journal.pone.0238581 (PMC7470335; doi:10.1371/journal.pone.0238581)
Supplement: S1 Source code — Source code and readme are also available on GitHub: https://github.com/ewodac/PortaDrop. (ZIP) [file pone.0238581.s003.zip › PortaDrop-master/include/HP4294A.h]

#pragma once
/**
 * @file HP4294A.h
 * 
 * @class HP4294A
 * @author Nils Bosbach
 * @date 23.05.2019
 * @brief class to interface with a HP294A impedance analyser via gpib. Derives from class ImpAnalyser and implements the virtual methods
 */
#include "ImpAnalyser.h"
#include "DataP.h"
#include "GpibConnection.h"

#include <vector>
#include <memory>

#define MIN_FREQ 0.000003
#define MAX_FREQ 40000000
#define MIN_VOLT 0.001
#define MAX_VOLT 5
#define MIN_POINTS 2 
#define MAX_POINTS 802
#define MAX_POINT_AVERAGE 256

class HP4294A: public ImpAnalyser{
public:
	typedef std::shared_ptr<HP4294A> HP4294A_ptr;
	
	/**
	 * @brief opens a connection to the novocontrol impedance analyser with the specified gpib slave address
	 * @param slaveAddress the gpib address of the impedance analyser
	 */
	HP4294A(int slaveAddress);
	virtual ~HP4294A();
	
	/**
	 * @brief get the BW value
	 * @return BW value
	 */
	unsigned short getBw() const;
	
	/**
	 * @brief set the BW value
	 * @param bw the BW value (rage 1 to 5)
	 *
	 * if bw is smaller than 1, the bw value will be set to 1;
	 * if bw is greater than 5, the bw value will be set to 5 
	 */
	void setBw(unsigned short bw);
	
	/**
	 * @brief applys the params, triggers the meausrements of the points in logarithmic linear contribution and stores the captured data
	 * in a vector
	 * @param running needs to be true to keep the meausrement running - used to stop the execution when set to false
	 * @return the captured spectrum
	 */
	virtual std::vector<DataP::DataP_ptr> measureSpectrum(bool* running = new bool(true)) override;
	
	/**
	 * @brief get the type of Impedance analyser
	 * @return "HP4294A"
	 */
	virtual std::string getType() const override;
	
	/**
	 * @brief used to save the params in a xml document
	 * @param doc pointer to the document where the impedance analyser will be safed
	 * @param extern elements determins whether links to other files are allowed
	 * @return the created element containing the params
	 */
	virtual tinyxml2::XMLElement* toXMLElement(tinyxml2::XMLDocument *doc, bool externElements = false) override;
	
	/**
	 * @brief get the type of the analyser
	 * @return the type of the analyser
	 */
	virtual ImpAnalyser::ANALYSER_DEVICE getAnalyserType() const override;
	
	/**
	 * @brief creates an HP4294A object from the data specified in a xml file
	 * @param task_elemmnt the part of a xml document which contain the information of the Novocontrol
	 */
	static HP4294A_ptr loadHP4294A(tinyxml2::XMLElement* task_element);
	
	
	/**
	 * @brief get basic params as string
	 * @return  basic params as string
	 */
	virtual std::string to_string() const override;
	
	virtual int getMinFreq() const override;
	virtual int getMaxFreq() const override;
	virtual int getMinPoints() const override;
	virtual int getMaxPoints() const override;
	virtual int getMaxPointAverage() const override;
	virtual double getMinVolt() const override;
	virtual double getMaxVolt() const override;
	virtual bool getInternal() const override;
	
private:
	unsigned short bw; //1-5
	GpibConnection connection;
	
	inline void applyParams();
	inline void applyStopFrequency();
	inline void applyStartFrequency();
	inline void applyVoltage();
	inline void applyBW();
	inline void applyPointAverage();
	inline void applyPoints();
	
	inline void triggerMeasurement();
	inline void waitUntilMeasurementFinished();
	
//	double* getFrequencies();
};
