# Supplementary material for: PortaDrop: A portable digital microfluidic platform providing versatile opportunities for Lab-On-A-Chip applications
Source: PLoS One. 2020 Sep 3;15(9):e0238581. doi: 10.1371/journal.pone.0238581 (PMC7470335; doi:10.1371/journal.pone.0238581)
Supplement: S1 Source code — Source code and readme are also available on GitHub: https://github.com/ewodac/PortaDrop. (ZIP) [file pone.0238581.s003.zip › PortaDrop-master/src/I2CTask.cpp]

#include "I2CTask.h"

#include <iostream>

I2CTask::I2CTask(int slaveAddress): Task(), connection(Uc_Connection::create(slaveAddress)){
	executed = false;
}
I2CTask::~I2CTask(){
	
}
bool I2CTask::hasBeenExecuted() const{
	return executed;
}
Uc_Connection::Uc_Connection_ptr I2CTask::getUcConnection() const {
	return connection;
}
