# Supplementary material for: PortaDrop: A portable digital microfluidic platform providing versatile opportunities for Lab-On-A-Chip applications
Source: PLoS One. 2020 Sep 3;15(9):e0238581. doi: 10.1371/journal.pone.0238581 (PMC7470335; doi:10.1371/journal.pone.0238581)
Supplement: S1 Source code — Source code and readme are also available on GitHub: https://github.com/ewodac/PortaDrop. (ZIP) [file pone.0238581.s003.zip › PortaDrop-master/src/main.cpp]

#include "Logbook.h"
#include "GUI.h"

#include <wiringPi.h>
#include <iostream>
#include <string>

GUI *gui;

void onLogEventAdded(Log_Event::Log_Event_ptr event){
	gui->addLogEvent(event);
}

int main (int argc, char **argv){
	
	wiringPiSetup(); //init wiring pi
	Logbook::Logbook_ptr logfile = Logbook::create();
	gui = new GUI(logfile);
	
	logfile->set_onLogEventAdded(&onLogEventAdded);
	
	Task::setLogFile(logfile);
	
	
	gui->run();
	delete gui;
	return 0;
}
