# Supplementary material for: PortaDrop: A portable digital microfluidic platform providing versatile opportunities for Lab-On-A-Chip applications
Source: PLoS One. 2020 Sep 3;15(9):e0238581. doi: 10.1371/journal.pone.0238581 (PMC7470335; doi:10.1371/journal.pone.0238581)
Supplement: S1 Source code — Source code and readme are also available on GitHub: https://github.com/ewodac/PortaDrop. (ZIP) [file pone.0238581.s003.zip › PortaDrop-master/style/ewod_gui.glade]

<?xml version="1.0" encoding="UTF-8"?>
<!-- Generated with glade 3.20.0 -->
<interface>
  <requires lib="gtk+" version="3.20"/>
  <!-- interface-css-provider-path styles.css -->
  <object class="GtkListStore"/>
  <object class="GtkApplicationWindow">
    <property name="can_focus">False</property>
    <child>
      <placeholder/>
    </child>
  </object>
  <object class="GtkAdjustment" id="adjustment_dutyCycle">
    <property name="upper">100</property>
    <property name="value">50</property>
    <property name="step_increment">1</property>
    <property name="page_increment">10</property>
  </object>
  <object class="GtkAdjustment" id="adjustment_frequency">
    <property name="upper">100000</property>
    <property name="value">100</property>
    <property name="step_increment">1</property>
    <property name="page_increment">10</property>
  </object>
  <object class="GtkAdjustment" id="adjustment_page_addTask_page_PadTask_time">
    <property name="lower">1</property>
    <property name="upper">10000</property>
    <property name="value">200</property>
    <property name="step_increment">50</property>
  </object>
  <object class="GtkAdjustment" id="adjustment_page_addTask_page_SpectrometerTask_integrationtime_us">
    <property name="lower">1000</property>
    <property name="upper">2000</property>
    <property name="value">1000</property>
    <property name="step_increment">50</property>
    <property name="page_increment">10</property>
    <property name="page_size">1</property>
  </object>
  <object class="GtkAdjustment" id="adjustment_page_addTask_page_SpectrometerTask_scansToAverage">
    <property name="lower">1</property>
    <property name="upper">60</property>
    <property name="value">1</property>
    <property name="step_increment">50</property>
    <property name="page_increment">10</property>
    <property name="page_size">1</property>
  </object>
  <object class="GtkAdjustment" id="adjustment_page_addTask_page_delay_hours">
    <property name="upper">24</property>
    <property name="step_increment">1</property>
  </object>
  <object class="GtkAdjustment" id="adjustment_page_addTask_page_delay_milliseconds">
    <property name="upper">999</property>
    <property name="step_increment">1</property>
  </object>
  <object class="GtkAdjustment" id="adjustment_page_addTask_page_delay_minutes">
    <property name="upper">59</property>
    <property name="step_increment">1</property>
  </object>
  <object class="GtkAdjustment" id="adjustment_page_addTask_page_delay_seconds">
    <property name="upper">59</property>
    <property name="value">10</property>
    <property name="step_increment">1</property>
  </object>
  <object class="GtkAdjustment" id="adjustment_page_addTask_page_freq_freq">
    <property name="upper">10000</property>
    <property name="value">100</property>
    <property name="step_increment">1</property>
  </object>
  <object class="GtkAdjustment" id="adjustment_page_addTask_page_impTask_bw">
    <property name="lower">1</property>
    <property name="upper">5</property>
    <property name="value">1</property>
    <property name="step_increment">1</property>
    <property name="page_increment">10</property>
    <property name="page_size">1</property>
  </object>
  <object class="GtkAdjustment" id="adjustment_page_addTask_page_impTask_pointAverage">
    <property name="lower">1</property>
    <property name="upper">256</property>
    <property name="value">20</property>
    <property name="step_increment">0.01</property>
    <property name="page_increment">10</property>
    <property name="page_size">1</property>
  </object>
  <object class="GtkAdjustment" id="adjustment_page_addTask_page_impTask_points">
    <property name="lower">2</property>
    <property name="upper">801</property>
    <property name="value">201</property>
    <property name="step_increment">1</property>
    <property name="page_increment">10</property>
  </object>
  <object class="GtkAdjustment" id="adjustment_page_addTask_page_impTask_startFreq">
    <property name="lower">40</property>
    <property name="upper">109999800</property>
    <property name="value">50</property>
    <property name="step_increment">1</property>
    <property name="page_increment">10</property>
  </object>
  <object class="GtkAdjustment" id="adjustment_page_addTask_page_impTask_stopFreq">
    <property name="lower">60</property>
    <property name="upper">110000000</property>
    <property name="value">11000000</property>
    <property name="step_increment">1</property>
    <property name="page_increment">10</property>
  </object>
  <object class="GtkAdjustment" id="adjustment_page_addTask_page_impTask_termHours">
    <property name="upper">24</property>
    <property name="step_increment">1</property>
  </object>
  <object class="GtkAdjustment" id="adjustment_page_addTask_page_impTask_termMinutes">
    <property name="upper">59</property>
    <property name="step_increment">1</property>
  </object>
  <object class="GtkAdjustment" id="adjustment_page_addTask_page_impTask_termSeconds">
    <property name="upper">59</property>
    <property name="value">10</property>
    <property name="step_increment">1</property>
  </object>
  <object class="GtkAdjustment" id="adjustment_page_addTask_page_impTask_transTermValue">
    <property name="lower">1</property>
    <property name="upper">500</property>
    <property name="value">20</property>
    <property name="step_increment">1</property>
  </object>
  <object class="GtkAdjustment" id="adjustment_page_addTask_page_impTask_voltage">
    <property name="lower">0.01</property>
    <property name="upper">2</property>
    <property name="value">0.050000000000000003</property>
    <property name="step_increment">0.01</property>
  </object>
  <object class="GtkAdjustment" id="adjustment_page_addTask_page_voltage_voltage">
    <property name="upper">450</property>
    <property name="value">20</property>
    <property name="step_increment">1</property>
  </object>
  <object class="GtkAdjustment" id="adjustment_voltage">
    <property name="upper">450</property>
    <property name="value">20</property>
    <property name="step_increment">1</property>
    <property name="page_increment">10</property>
  </object>
  <object class="GtkAdjustment" id="adjustment_voltageFreq">
    <property name="lower">2</property>
    <property name="upper">250000</property>
    <property name="value">18000</property>
    <property name="step_increment">100</property>
    <property name="page_increment">10</property>
  </object>
  <object class="GtkWindow" id="mainwindow">
    <property name="width_request">-1</property>
    <property name="height_request">-1</property>
    <property name="can_focus">False</property>
    <property name="hexpand">True</property>
    <property name="vexpand">True</property>
    <property name="title" translatable="yes">EWOD control</property>
    <property name="window_position">center</property>
    <property name="hide_titlebar_when_maximized">True</property>
    <property name="icon_name">audio-card</property>
    <property name="urgency_hint">True</property>
    <child>
      <object class="GtkBox" id="box_mainWindow">
        <property name="visible">True</property>
        <property name="can_focus">False</property>
        <property name="orientation">vertical</property>
        <child>
          <object class="GtkToolbar" id="toolbar_top">
            <property name="visible">True</property>
            <property name="can_focus">False</property>
            <property name="toolbar_style">icons</property>
            <child>
              <object class="GtkToolButton" id="button_runCustomRecipe">
                <property name="visible">True</property>
                <property name="can_focus">False</property>
                <property name="label" translatable="yes">execute my recipe</property>
                <property name="use_underline">True</property>
                <property name="stock_id">gtk-media-play</property>
              </object>
              <packing>
                <property name="expand">False</property>
                <property name="homogeneous">True</property>
              </packing>
            </child>
            <child>
              <object class="GtkToolButton" id="button_stopMyRecipe">
                <property name="visible">True</property>
                <property name="sensitive">False</property>
                <property name="can_focus">False</property>
                <property name="label" translatable="yes">stop my recipe</property>
                <property name="use_underline">True</property>
                <property name="stock_id">gtk-cancel</property>
              </object>
              <packing>
                <property name="expand">False</property>
                <property name="homogeneous">True</property>
              </packing>
            </child>
            <child>
              <object class="GtkSeparatorToolItem" id="divider0">
                <property name="visible">True</property>
                <property name="can_focus">False</property>
              </object>
              <packing>
                <property name="expand">False</property>
                <property name="homogeneous">True</property>
              </packing>
            </child>
            <child>
              <object class="GtkToolButton" id="button_saveProject">
                <property name="visible">True</property>
                <property name="can_focus">False</property>
                <property name="label" translatable="yes">save project</property>
                <property name="use_underline">True</property>
                <property name="stock_id">gtk-floppy</property>
              </object>
              <packing>
                <property name="expand">False</property>
                <property name="homogeneous">True</property>
              </packing>
            </child>
            <child>
              <object class="GtkToggleToolButton" id="button_record">
                <property name="visible">True</property>
                <property name="can_focus">False</property>
                <property name="label" translatable="yes">record</property>
                <property name="use_underline">True</property>
                <property name="stock_id">gtk-media-record</property>
                <property name="active">True</property>
              </object>
              <packing>
                <property name="expand">False</property>
                <property name="homogeneous">True</property>
              </packing>
            </child>
            <child>
              <object class="GtkToggleToolButton" id="button_autorefresh">
                <property name="visible">True</property>
                <property name="can_focus">False</property>
                <property name="label" translatable="yes">auto refresh</property>
                <property name="use_underline">True</property>
                <property name="stock_id">gtk-refresh</property>
                <property name="active">True</property>
              </object>
              <packing>
                <property name="expand">False</property>
                <property name="homogeneous">True</property>
              </packing>
            </child>
            <child>
              <object class="GtkSeparatorToolItem" id="divider1">
                <property name="visible">True</property>
                <property name="can_focus">False</property>
              </object>
              <packing>
                <property name="expand">False</property>
                <property name="homogeneous">True</property>
              </packing>
            </child>
            <child>
              <object class="GtkToggleToolButton" id="button_fullscreen">
                <property name="visible">True</property>
                <property name="can_focus">False</property>
                <property name="label" translatable="yes">fullscreen</property>
                <property name="use_underline">True</property>
                <property name="stock_id">gtk-fullscreen</property>
                <property name="active">True</property>
              </object>
              <packing>
                <property name="expand">False</property>
                <property name="homogeneous">True</property>
              </packing>
            </child>
            <child>
              <object class="GtkToolButton" id="button_shutdown">
                <property name="visible">True</property>
                <property name="can_focus">False</property>
                <property name="label" translatable="yes">shutdown</property>
                <property name="use_underline">True</property>
                <property name="stock_id">gtk-quit</property>
              </object>
              <packing>
                <property name="expand">False</property>
                <property name="homogeneous">True</property>
              </packing>
            </child>
          </object>
          <packing>
            <property name="expand">False</property>
            <property name="fill">True</property>
            <property name="position">0</property>
          </packing>
        </child>
        <child>
          <object class="GtkNotebook" id="notebook_mainWindow">
            <property name="visible">True</property>
            <property name="can_focus">True</property>
            <property name="tab_pos">left</property>
            <property name="scrollable">True</property>
            <child>
              <object class="GtkNotebook" id="notebook_overview">
                <property name="visible">True</property>
                <property name="can_focus">True</property>
                <property name="scrollable">True</property>
                <property name="enable_popup">True</property>
                <child>
                  <object class="GtkGrid">
                    <property name="visible">True</property>
                    <property name="can_focus">False</property>
                    <child>
                      <object class="GtkLabel" id="label_internal_devices">
                        <property name="visible">True</property>
                        <property name="can_focus">False</property>
                        <property name="margin_top">5</property>
                        <property name="label" translatable="yes">internal devices</property>
                        <attributes>
                          <attribute name="weight" value="bold"/>
                          <attribute name="variant" value="normal"/>
                        </attributes>
                      </object>
                      <packing>
                        <property name="left_attach">0</property>
                        <property name="top_attach">0</property>
                        <property name="width">2</property>
                      </packing>
                    </child>
                    <child>
                      <object class="GtkCheckButton" id="checkbutton_voltage_controller">
                        <property name="label" translatable="yes">voltage regulator</property>
                        <property name="visible">True</property>
                        <property name="sensitive">False</property>
                        <property name="can_focus">False</property>
                        <property name="focus_on_click">False</property>
                        <property name="receives_default">False</property>
                        <property name="draw_indicator">True</property>
                      </object>
                      <packing>
                        <property name="left_attach">0</property>
                        <property name="top_attach">1</property>
                      </packing>
                    </child>
                    <child>
                      <object class="GtkCheckButton" id="checkbutton_frequency_generator">
                        <property name="label" translatable="yes">frequency generator</property>
                        <property name="visible">True</property>
                        <property name="sensitive">False</property>
                        <property name="can_focus">False</property>
                        <property name="focus_on_click">False</property>
                        <property name="receives_default">False</property>
                        <property name="draw_indicator">True</property>
                      </object>
                      <packing>
                        <property name="left_attach">0</property>
                        <property name="top_attach">2</property>
                      </packing>
                    </child>
                    <child>
                      <object class="GtkLabel" id="label_voltage_controller">
                        <property name="visible">True</property>
                        <property name="can_focus">False</property>
                      </object>
                      <packing>
                        <property name="left_attach">1</property>
                        <property name="top_attach">1</property>
                      </packing>
                    </child>
                    <child>
                      <object class="GtkLabel" id="label_frequency_generator">
                        <property name="visible">True</property>
                        <property name="can_focus">False</property>
                      </object>
                      <packing>
                        <property name="left_attach">1</property>
                        <property name="top_attach">2</property>
                      </packing>
                    </child>
                    <child>
                      <object class="GtkLabel" id="label_external_devices">
                        <property name="visible">True</property>
                        <property name="can_focus">False</property>
                        <property name="margin_top">5</property>
                        <property name="label" translatable="yes">external devices</property>
                        <attributes>
                          <attribute name="weight" value="bold"/>
                          <attribute name="variant" value="normal"/>
                        </attributes>
                      </object>
                      <packing>
                        <property name="left_attach">0</property>
                        <property name="top_attach">5</property>
                        <property name="width">2</property>
                      </packing>
                    </child>
                    <child>
                      <object class="GtkSeparator">
                        <property name="visible">True</property>
                        <property name="can_focus">False</property>
                      </object>
                      <packing>
                        <property name="left_attach">0</property>
                        <property name="top_attach">4</property>
                        <property name="width">2</property>
                      </packing>
                    </child>
                    <child>
                      <object class="GtkCheckButton" id="checkbutton_spectrometer">
                        <property name="label" translatable="yes">spectrometer</property>
                        <property name="visible">True</property>
                        <property name="sensitive">False</property>
                        <property name="can_focus">True</property>
                        <property name="focus_on_click">False</property>
                        <property name="receives_default">False</property>
                        <property name="draw_indicator">True</property>
                      </object>
                      <packing>
                        <property name="left_attach">0</property>
                        <property name="top_attach">6</property>
                        <property name="width">2</property>
                      </packing>
                    </child>
                    <child>
                      <object class="GtkCheckButton" id="checkbutton_hp4294a">
                        <property name="label" translatable="yes">HP4294A impedance analyser</property>
                        <property name="visible">True</property>
                        <property name="sensitive">False</property>
                        <property name="can_focus">True</property>
                        <property name="focus_on_click">False</property>
                        <property name="receives_default">False</property>
                        <property name="draw_indicator">True</property>
                      </object>
                      <packing>
                        <property name="left_attach">0</property>
                        <property name="top_attach">7</property>
                        <property name="width">2</property>
                      </packing>
                    </child>
                    <child>
                      <object class="GtkCheckButton" id="checkbutton_novocontrol">
                        <property name="label" translatable="yes">Novocontrol impedance analyser</property>
                        <property name="visible">True</property>
                        <property name="sensitive">False</property>
                        <property name="can_focus">True</property>
                        <property name="focus_on_click">False</property>
                        <property name="receives_default">False</property>
                        <property name="draw_indicator">True</property>
                      </object>
                      <packing>
                        <property name="left_attach">0</property>
                        <property name="top_attach">8</property>
                        <property name="width">2</property>
                      </packing>
                    </child>
                    <child>
                      <object class="GtkButton" id="button_overview_general_refresh">
                        <property name="label" translatable="yes">refresh</property>
                        <property name="visible">True</property>
                        <property name="can_focus">True</property>
                        <property name="receives_default">True</property>
                        <property name="margin_left">5</property>
                        <property name="margin_right">5</property>
                        <property name="margin_top">15</property>
                        <property name="margin_bottom">5</property>
                        <property name="hexpand">True</property>
                      </object>
                      <packing>
                        <property name="left_attach">0</property>
                        <property name="top_attach">9</property>
                        <property name="width">2</property>
                      </packing>
                    </child>
                    <child>
                      <object class="GtkCheckButton" id="checkbutton_atmega32">
                        <property name="label" translatable="yes">atmega32</property>
                        <property name="visible">True</property>
                        <property name="sensitive">False</property>
                        <property name="can_focus">False</property>
                        <property name="focus_on_click">False</property>
                        <property name="receives_default">False</property>
                        <property name="draw_indicator">True</property>
                      </object>
                      <packing>
                        <property name="left_attach">0</property>
                        <property name="top_attach">3</property>
                        <property name="width">2</property>
                      </packing>
                    </child>
                  </object>
                </child>
                <child type="tab">
                  <object class="GtkLabel" id="label_page_overview_general">
                    <property name="visible">True</property>
                    <property name="can_focus">False</property>
                    <property name="label" translatable="yes">General</property>
                  </object>
                  <packing>
                    <property name="tab_fill">False</property>
                  </packing>
                </child>
                <child>
                  <object class="GtkGrid">
                    <property name="visible">True</property>
                    <property name="can_focus">False</property>
                    <child>
                      <object class="GtkButton" id="button_voltContr_refresh">
                        <property name="label" translatable="yes">refresh</property>
                        <property name="visible">True</property>
                        <property name="can_focus">True</property>
                        <property name="receives_default">True</property>
                        <property name="margin_left">5</property>
                        <property name="margin_right">5</property>
                        <property name="margin_top">5</property>
                        <property name="margin_bottom">5</property>
                        <property name="hexpand">True</property>
                      </object>
                      <packing>
                        <property name="left_attach">0</property>
                        <property name="top_attach">1</property>
                        <property name="width">3</property>
                      </packing>
                    </child>
                    <child>
                      <object class="GtkLabel" id="label_setVoltage">
                        <property name="visible">True</property>
                        <property name="can_focus">False</property>
                        <property name="margin_top">5</property>
                        <property name="margin_bottom">5</property>
                        <property name="label" translatable="yes">voltage [V]</property>
                      </object>
                      <packing>
                        <property name="left_attach">0</property>
                        <property name="top_attach">4</property>
                      </packing>
                    </child>
                    <child>
                      <object class="GtkSpinButton" id="spinButton_voltage">
                        <property name="visible">True</property>
                        <property name="can_focus">True</property>
                        <property name="margin_left">5</property>
                        <property name="margin_right">5</property>
                        <property name="margin_top">5</property>
                        <property name="margin_bottom">5</property>
                        <property name="text" translatable="yes">20</property>
                        <property name="adjustment">adjustment_voltage</property>
                        <property name="value">20</property>
                      </object>
                      <packing>
                        <property name="left_attach">0</property>
                        <property name="top_attach">5</property>
                      </packing>
                    </child>
                    <child>
                      <object class="GtkButton" id="button_setVoltage">
                        <property name="label" translatable="yes">set voltage</property>
                        <property name="name">5</property>
                        <property name="visible">True</property>
                        <property name="can_focus">True</property>
                        <property name="receives_default">True</property>
                        <property name="margin_left">5</property>
                        <property name="margin_right">5</property>
                        <property name="margin_top">5</property>
                        <property name="margin_bottom">5</property>
                        <property name="hexpand">True</property>
                      </object>
                      <packing>
                        <property name="left_attach">0</property>
                        <property name="top_attach">7</property>
                      </packing>
                    </child>
                    <child>
                      <object class="GtkSeparator">
                        <property name="visible">True</property>
                        <property name="can_focus">False</property>
                        <property name="margin_left">5</property>
                        <property name="margin_right">5</property>
                        <property name="margin_top">5</property>
                        <property name="margin_bottom">5</property>
                      </object>
                      <packing>
                        <property name="left_attach">0</property>
                        <property name="top_attach">2</property>
                        <property name="width">3</property>
                      </packing>
                    </child>
                    <child>
                      <object class="GtkSeparator">
                        <property name="visible">True</property>
                        <property name="can_focus">False</property>
                        <property name="margin_left">5</property>
                        <property name="margin_right">5</property>
                        <property name="margin_top">5</property>
                        <property name="margin_bottom">5</property>
                      </object>
                      <packing>
                        <property name="left_attach">0</property>
                        <property name="top_attach">3</property>
                        <property name="width">3</property>
                      </packing>
                    </child>
                    <child>
                      <object class="GtkCheckButton" id="checkbutton_waitForVoltage">
                        <property name="label" translatable="yes">wait until voltage has been reached</property>
                        <property name="visible">True</property>
                        <property name="can_focus">True</property>
                        <property name="receives_default">False</property>
                        <property name="halign">start</property>
                        <property name="margin_left">5</property>
                        <property name="margin_right">5</property>
                        <property name="margin_top">5</property>
                        <property name="margin_bottom">5</property>
                        <property name="active">True</property>
                        <property name="draw_indicator">True</property>
                      </object>
                      <packing>
                        <property name="left_attach">0</property>
                        <property name="top_attach">6</property>
                      </packing>
                    </child>
                    <child>
                      <object class="GtkLabel" id="label_setDCycle">
                        <property name="visible">True</property>
                        <property name="can_focus">False</property>
                        <property name="margin_top">5</property>
                        <property name="margin_bottom">5</property>
                        <property name="label" translatable="yes">duty cycle [%]</property>
                      </object>
                      <packing>
                        <property name="left_attach">1</property>
                        <property name="top_attach">4</property>
                      </packing>
                    </child>
                    <child>
                      <object class="GtkSpinButton" id="spinButton_dutyCycle">
                        <property name="visible">True</property>
                        <property name="can_focus">True</property>
                        <property name="margin_left">5</property>
                        <property name="margin_right">5</property>
                        <property name="margin_top">5</property>
                        <property name="margin_bottom">5</property>
                        <property name="text" translatable="yes">20</property>
                        <property name="adjustment">adjustment_dutyCycle</property>
                        <property name="value">20</property>
                      </object>
                      <packing>
                        <property name="left_attach">1</property>
                        <property name="top_attach">5</property>
                      </packing>
                    </child>
                    <child>
                      <object class="GtkButton" id="button_setDutyCycle">
                        <property name="label" translatable="yes">set duty cycle</property>
                        <property name="visible">True</property>
                        <property name="can_focus">True</property>
                        <property name="receives_default">True</property>
                        <property name="margin_left">5</property>
                        <property name="margin_right">5</property>
                        <property name="margin_top">5</property>
                        <property name="margin_bottom">5</property>
                        <property name="hexpand">True</property>
                      </object>
                      <packing>
                        <property name="left_attach">1</property>
                        <property name="top_attach">7</property>
                      </packing>
                    </child>
                    <child>
                      <object class="GtkLabel">
                        <property name="visible">True</property>
                        <property name="can_focus">False</property>
                      </object>
                      <packing>
                        <property name="left_attach">1</property>
                        <property name="top_attach">6</property>
                      </packing>
                    </child>
                    <child>
                      <object class="GtkScrolledWindow">
                        <property name="visible">True</property>
                        <property name="can_focus">True</property>
                        <property name="vexpand">True</property>
                        <property name="shadow_type">in</property>
                        <property name="propagate_natural_height">True</property>
                        <child>
                          <object class="GtkViewport">
                            <property name="visible">True</property>
                            <property name="can_focus">False</property>
                            <property name="hexpand">True</property>
                            <property name="vexpand">True</property>
                            <child>
                              <object class="GtkGrid">
                                <property name="visible">True</property>
                                <property name="can_focus">False</property>
                                <property name="hexpand">True</property>
                                <property name="vexpand">True</property>
                                <child>
                                  <object class="GtkLabel">
                                    <property name="visible">True</property>
                                    <property name="can_focus">False</property>
                                    <property name="margin_left">5</property>
                                    <property name="margin_right">5</property>
                                    <property name="margin_top">5</property>
                                    <property name="margin_bottom">5</property>
                                    <property name="label" translatable="yes">Voltage</property>
                                  </object>
                                  <packing>
                                    <property name="left_attach">0</property>
                                    <property name="top_attach">0</property>
                                  </packing>
                                </child>
                                <child>
                                  <object class="GtkLabel" id="label_voltContr_voltage">
                                    <property name="visible">True</property>
                                    <property name="can_focus">False</property>
                                    <property name="margin_top">15</property>
                                    <property name="margin_bottom">5</property>
                                    <property name="label" translatable="yes">-</property>
                                  </object>
                                  <packing>
                                    <property name="left_attach">1</property>
                                    <property name="top_attach">0</property>
                                  </packing>
                                </child>
                                <child>
                                  <object class="GtkSeparator">
                                    <property name="name">5</property>
                                    <property name="visible">True</property>
                                    <property name="can_focus">False</property>
                                    <property name="margin_left">5</property>
                                    <property name="margin_right">5</property>
                                    <property name="margin_top">5</property>
                                    <property name="margin_bottom">5</property>
                                  </object>
                                  <packing>
                                    <property name="left_attach">0</property>
                                    <property name="top_attach">3</property>
                                    <property name="width">2</property>
                                  </packing>
                                </child>
                                <child>
                                  <object class="GtkLabel">
                                    <property name="visible">True</property>
                                    <property name="can_focus">False</property>
                                    <property name="margin_left">5</property>
                                    <property name="margin_right">5</property>
                                    <property name="margin_top">5</property>
                                    <property name="margin_bottom">5</property>
                                    <property name="label" translatable="yes">Setpoint Voltage</property>
                                  </object>
                                  <packing>
                                    <property name="left_attach">0</property>
                                    <property name="top_attach">4</property>
                                  </packing>
                                </child>
                                <child>
                                  <object class="GtkLabel" id="label_voltContr_svoltage">
                                    <property name="visible">True</property>
                                    <property name="can_focus">False</property>
                                    <property name="margin_left">5</property>
                                    <property name="margin_right">5</property>
                                    <property name="margin_top">5</property>
                                    <property name="margin_bottom">5</property>
                                    <property name="label" translatable="yes">-</property>
                                  </object>
                                  <packing>
                                    <property name="left_attach">1</property>
                                    <property name="top_attach">4</property>
                                  </packing>
                                </child>
                                <child>
                                  <object class="GtkSeparator">
                                    <property name="visible">True</property>
                                    <property name="can_focus">False</property>
                                    <property name="margin_left">5</property>
                                    <property name="margin_right">5</property>
                                    <property name="margin_top">5</property>
                                    <property name="margin_bottom">5</property>
                                  </object>
                                  <packing>
                                    <property name="left_attach">0</property>
                                    <property name="top_attach">5</property>
                                    <property name="width">2</property>
                                  </packing>
                                </child>
                                <child>
                                  <object class="GtkLabel">
                                    <property name="visible">True</property>
                                    <property name="can_focus">False</property>
                                    <property name="margin_top">5</property>
                                    <property name="margin_bottom">5</property>
                                    <property name="label" translatable="yes">Duty Cycle [%]</property>
                                  </object>
                                  <packing>
                                    <property name="left_attach">0</property>
                                    <property name="top_attach">6</property>
                                  </packing>
                                </child>
                                <child>
                                  <object class="GtkLabel" id="label_voltContr_dcycle">
                                    <property name="visible">True</property>
                                    <property name="can_focus">False</property>
                                    <property name="margin_top">5</property>
                                    <property name="margin_bottom">5</property>
                                    <property name="label" translatable="yes">-</property>
                                  </object>
                                  <packing>
                                    <property name="left_attach">1</property>
                                    <property name="top_attach">6</property>
                                  </packing>
                                </child>
                                <child>
                                  <object class="GtkSeparator">
                                    <property name="visible">True</property>
                                    <property name="can_focus">False</property>
                                    <property name="margin_left">5</property>
                                    <property name="margin_right">5</property>
                                    <property name="margin_top">5</property>
                                    <property name="margin_bottom">5</property>
                                  </object>
                                  <packing>
                                    <property name="left_attach">0</property>
                                    <property name="top_attach">7</property>
                                    <property name="width">2</property>
                                  </packing>
                                </child>
                                <child>
                                  <object class="GtkLabel">
                                    <property name="visible">True</property>
                                    <property name="can_focus">False</property>
                                    <property name="margin_left">5</property>
                                    <property name="margin_right">5</property>
                                    <property name="margin_top">5</property>
                                    <property name="margin_bottom">5</property>
                                    <property name="label" translatable="yes">Mode</property>
                                  </object>
                                  <packing>
                                    <property name="left_attach">0</property>
                                    <property name="top_attach">8</property>
                                  </packing>
                                </child>
                                <child>
                                  <object class="GtkLabel" id="label_voltContr_mode">
                                    <property name="visible">True</property>
                                    <property name="can_focus">False</property>
                                    <property name="margin_left">5</property>
                                    <property name="margin_right">5</property>
                                    <property name="margin_top">5</property>
                                    <property name="margin_bottom">5</property>
                                    <property name="label" translatable="yes">-</property>
                                  </object>
                                  <packing>
                                    <property name="left_attach">1</property>
                                    <property name="top_attach">8</property>
                                  </packing>
                                </child>
                                <child>
                                  <object class="GtkSeparator">
                                    <property name="visible">True</property>
                                    <property name="can_focus">False</property>
                                    <property name="margin_left">5</property>
                                    <property name="margin_right">5</property>
                                    <property name="margin_top">5</property>
                                    <property name="margin_bottom">5</property>
                                  </object>
                                  <packing>
                                    <property name="left_attach">0</property>
                                    <property name="top_attach">9</property>
                                    <property name="width">2</property>
                                  </packing>
                                </child>
                                <child>
                                  <object class="GtkLabel">
                                    <property name="visible">True</property>
                                    <property name="can_focus">False</property>
                                    <property name="margin_left">5</property>
                                    <property name="margin_right">5</property>
                                    <property name="margin_top">5</property>
                                    <property name="margin_bottom">5</property>
                                    <property name="hexpand">True</property>
                                    <property name="label" translatable="yes">Frequency</property>
                                  </object>
                                  <packing>
                                    <property name="left_attach">0</property>
                                    <property name="top_attach">10</property>
                                  </packing>
                                </child>
                                <child>
                                  <object class="GtkLabel" id="label_voltContr_freq">
                                    <property name="visible">True</property>
                                    <property name="can_focus">False</property>
                                    <property name="margin_left">5</property>
                                    <property name="margin_right">5</property>
                                    <property name="margin_top">5</property>
                                    <property name="margin_bottom">5</property>
                                    <property name="hexpand">True</property>
                                    <property name="label" translatable="yes">-</property>
                                  </object>
                                  <packing>
                                    <property name="left_attach">1</property>
                                    <property name="top_attach">10</property>
                                  </packing>
                                </child>
                                <child>
                                  <object class="GtkLabel">
                                    <property name="visible">True</property>
                                    <property name="can_focus">False</property>
                                    <property name="margin_left">5</property>
                                    <property name="margin_right">5</property>
                                    <property name="margin_top">5</property>
                                    <property name="margin_bottom">5</property>
                                    <property name="label" translatable="yes">External Voltage</property>
                                  </object>
                                  <packing>
                                    <property name="left_attach">0</property>
                                    <property name="top_attach">2</property>
                                  </packing>
                                </child>
                                <child>
                                  <object class="GtkLabel" id="label_voltContr_extVolt">
                                    <property name="visible">True</property>
                                    <property name="can_focus">False</property>
                                    <property name="margin_left">5</property>
                                    <property name="margin_right">5</property>
                                    <property name="margin_top">5</property>
                                    <property name="margin_bottom">5</property>
                                    <property name="label" translatable="yes">-</property>
                                  </object>
                                  <packing>
                                    <property name="left_attach">1</property>
                                    <property name="top_attach">2</property>
                                  </packing>
                                </child>
                                <child>
                                  <object class="GtkSeparator">
                                    <property name="name">5</property>
                                    <property name="visible">True</property>
                                    <property name="can_focus">False</property>
                                    <property name="margin_left">5</property>
                                    <property name="margin_right">5</property>
                                    <property name="margin_top">5</property>
                                    <property name="margin_bottom">5</property>
                                  </object>
                                  <packing>
                                    <property name="left_attach">0</property>
                                    <property name="top_attach">1</property>
                                    <property name="width">2</property>
                                  </packing>
                                </child>
                              </object>
                            </child>
                          </object>
                        </child>
                      </object>
                      <packing>
                        <property name="left_attach">0</property>
                        <property name="top_attach">0</property>
                        <property name="width">3</property>
                      </packing>
                    </child>
                    <child>
                      <object class="GtkButton" id="button_setVoltFreq">
                        <property name="label" translatable="yes">set frequency</property>
                        <property name="visible">True</property>
                        <property name="can_focus">True</property>
                        <property name="receives_default">True</property>
                        <property name="margin_left">5</property>
                        <property name="margin_right">5</property>
                        <property name="margin_top">5</property>
                        <property name="margin_bottom">5</property>
                        <property name="hexpand">True</property>
                      </object>
                      <packing>
                        <property name="left_attach">2</property>
                        <property name="top_attach">7</property>
                      </packing>
                    </child>
                    <child>
                      <object class="GtkLabel">
                        <property name="visible">True</property>
                        <property name="can_focus">False</property>
                      </object>
                      <packing>
                        <property name="left_attach">2</property>
                        <property name="top_attach">6</property>
                      </packing>
                    </child>
                    <child>
                      <object class="GtkLabel" id="label_setVoltFreq">
                        <property name="visible">True</property>
                        <property name="can_focus">False</property>
                        <property name="margin_left">5</property>
                        <property name="margin_right">5</property>
                        <property name="margin_top">5</property>
                        <property name="margin_bottom">5</property>
                        <property name="label" translatable="yes">frequency [Hz]</property>
                      </object>
                      <packing>
                        <property name="left_attach">2</property>
                        <property name="top_attach">4</property>
                      </packing>
                    </child>
                    <child>
                      <object class="GtkSpinButton" id="spinButton_voltFreq">
                        <property name="visible">True</property>
                        <property name="can_focus">True</property>
                        <property name="margin_left">5</property>
                        <property name="margin_right">5</property>
                        <property name="margin_top">5</property>
                        <property name="margin_bottom">5</property>
                        <property name="text" translatable="yes">20</property>
                        <property name="adjustment">adjustment_voltageFreq</property>
                        <property name="value">9000</property>
                      </object>
                      <packing>
                        <property name="left_attach">2</property>
                        <property name="top_attach">5</property>
                      </packing>
                    </child>
                  </object>
                  <packing>
                    <property name="position">1</property>
                  </packing>
                </child>
                <child type="tab">
                  <object class="GtkLabel" id="label_page_overview_voltage_controller">
                    <property name="visible">True</property>
                    <property name="can_focus">False</property>
                    <property name="label" translatable="yes">Voltage Controller</property>
                  </object>
                  <packing>
                    <property name="position">1</property>
                    <property name="tab_fill">False</property>
                  </packing>
                </child>
                <child>
                  <object class="GtkGrid">
                    <property name="visible">True</property>
                    <property name="can_focus">False</property>
                    <child>
                      <object class="GtkLabel">
                        <property name="visible">True</property>
                        <property name="can_focus">False</property>
                        <property name="margin_top">15</property>
                        <property name="margin_bottom">5</property>
                        <property name="label" translatable="yes">Frequency</property>
                      </object>
                      <packing>
                        <property name="left_attach">0</property>
                        <property name="top_attach">0</property>
                      </packing>
                    </child>
                    <child>
                      <object class="GtkLabel" id="label_freqGen_freq">
                        <property name="visible">True</property>
                        <property name="can_focus">False</property>
                        <property name="margin_top">15</property>
                        <property name="margin_bottom">5</property>
                        <property name="label" translatable="yes">-</property>
                      </object>
                      <packing>
                        <property name="left_attach">1</property>
                        <property name="top_attach">0</property>
                      </packing>
                    </child>
                    <child>
                      <object class="GtkButton" id="button_freqGen_refresh">
                        <property name="label" translatable="yes">refresh</property>
                        <property name="visible">True</property>
                        <property name="can_focus">True</property>
                        <property name="receives_default">True</property>
                        <property name="margin_left">5</property>
                        <property name="margin_right">5</property>
                        <property name="margin_top">5</property>
                        <property name="margin_bottom">5</property>
                        <property name="hexpand">True</property>
                      </object>
                      <packing>
                        <property name="left_attach">0</property>
                        <property name="top_attach">2</property>
                        <property name="width">2</property>
                      </packing>
                    </child>
                    <child>
                      <object class="GtkSeparator">
                        <property name="visible">True</property>
                        <property name="can_focus">False</property>
                        <property name="margin_left">5</property>
                        <property name="margin_right">5</property>
                        <property name="margin_top">5</property>
                        <property name="margin_bottom">5</property>
                      </object>
                      <packing>
                        <property name="left_attach">0</property>
                        <property name="top_attach">1</property>
                        <property name="width">2</property>
                      </packing>
                    </child>
                    <child>
                      <object class="GtkSeparator">
                        <property name="visible">True</property>
                        <property name="can_focus">False</property>
                        <property name="margin_left">5</property>
                        <property name="margin_right">5</property>
                        <property name="margin_top">5</property>
                        <property name="margin_bottom">5</property>
                      </object>
                      <packing>
                        <property name="left_attach">0</property>
                        <property name="top_attach">3</property>
                        <property name="width">2</property>
                      </packing>
                    </child>
                    <child>
                      <object class="GtkSeparator">
                        <property name="visible">True</property>
                        <property name="can_focus">False</property>
                        <property name="margin_left">5</property>
                        <property name="margin_right">5</property>
                        <property name="margin_top">5</property>
                        <property name="margin_bottom">5</property>
                      </object>
                      <packing>
                        <property name="left_attach">0</property>
                        <property name="top_attach">4</property>
                        <property name="width">2</property>
                      </packing>
                    </child>
                    <child>
                      <object class="GtkLabel" id="label_manual_frequency">
                        <property name="visible">True</property>
                        <property name="can_focus">False</property>
                        <property name="margin_top">5</property>
                        <property name="margin_bottom">5</property>
                        <property name="label" translatable="yes">frequency</property>
                      </object>
                      <packing>
                        <property name="left_attach">0</property>
                        <property name="top_attach">5</property>
                        <property name="width">2</property>
                      </packing>
                    </child>
                    <child>
                      <object class="GtkSpinButton" id="spinButton_frequency">
                        <property name="visible">True</property>
                        <property name="can_focus">True</property>
                        <property name="margin_left">5</property>
                        <property name="margin_right">5</property>
                        <property name="margin_top">5</property>
                        <property name="margin_bottom">5</property>
                        <property name="text" translatable="yes">10</property>
                        <property name="adjustment">adjustment_frequency</property>
                        <property name="value">10</property>
                      </object>
                      <packing>
                        <property name="left_attach">0</property>
                        <property name="top_attach">6</property>
                        <property name="width">2</property>
                      </packing>
                    </child>
                    <child>
                      <object class="GtkButton" id="button_setFrequency">
                        <property name="label" translatable="yes">set frequency</property>
                        <property name="visible">True</property>
                        <property name="can_focus">True</property>
                        <property name="receives_default">True</property>
                        <property name="margin_left">5</property>
                        <property name="margin_right">5</property>
                        <property name="margin_top">5</property>
                        <property name="margin_bottom">5</property>
                      </object>
                      <packing>
                        <property name="left_attach">0</property>
                        <property name="top_attach">7</property>
                        <property name="width">2</property>
                      </packing>
                    </child>
                  </object>
                  <packing>
                    <property name="position">2</property>
                  </packing>
                </child>
                <child type="tab">
                  <object class="GtkLabel" id="label_page_general_freq_generator">
                    <property name="visible">True</property>
                    <property name="can_focus">False</property>
                    <property name="label" translatable="yes">Frequency Generator</property>
                  </object>
                  <packing>
                    <property name="position">2</property>
                    <property name="tab_fill">False</property>
                  </packing>
                </child>
                <child>
                  <object class="GtkGrid">
                    <property name="visible">True</property>
                    <property name="can_focus">False</property>
                    <child>
                      <object class="GtkButton" id="button_page_general_relais_read">
                        <property name="label" translatable="yes">read</property>
                        <property name="visible">True</property>
                        <property name="can_focus">True</property>
                        <property name="receives_default">True</property>
                        <property name="margin_left">5</property>
                        <property name="margin_right">5</property>
                        <property name="margin_top">5</property>
                        <property name="margin_bottom">5</property>
                      </object>
                      <packing>
                        <property name="left_attach">0</property>
                        <property name="top_attach">1</property>
                      </packing>
                    </child>
                    <child>
                      <object class="GtkButton" id="button_page_general_relais_write">
                        <property name="label" translatable="yes">write</property>
                        <property name="visible">True</property>
                        <property name="can_focus">True</property>
                        <property name="receives_default">True</property>
                        <property name="margin_left">5</property>
                        <property name="margin_right">5</property>
                        <property name="margin_top">5</property>
                        <property name="margin_bottom">5</property>
                      </object>
                      <packing>
                        <property name="left_attach">1</property>
                        <property name="top_attach">1</property>
                      </packing>
                    </child>
                    <child>
                      <object class="GtkScrolledWindow">
                        <property name="visible">True</property>
                        <property name="can_focus">True</property>
                        <property name="hexpand">True</property>
                        <property name="vexpand">True</property>
                        <property name="shadow_type">in</property>
                        <child>
                          <object class="GtkViewport">
                            <property name="visible">True</property>
                            <property name="can_focus">False</property>
                            <child>
                              <object class="GtkGrid">
                                <property name="visible">True</property>
                                <property name="can_focus">False</property>
                                <child>
                                  <object class="GtkCheckButton" id="checkbutton_page_general_relais_hv_ext">
                                    <property name="label" translatable="yes">hv source</property>
                                    <property name="visible">True</property>
                                    <property name="can_focus">True</property>
                                    <property name="receives_default">False</property>
                                    <property name="halign">start</property>
                                    <property name="margin_top">5</property>
                                    <property name="margin_bottom">5</property>
                                    <property name="draw_indicator">True</property>
                                  </object>
                                  <packing>
                                    <property name="left_attach">0</property>
                                    <property name="top_attach">2</property>
                                  </packing>
                                </child>
                                <child>
                                  <object class="GtkCheckButton" id="checkbutton_page_general_relais_safety">
                                    <property name="label" translatable="yes">boost out
boost in</property>
                                    <property name="visible">True</property>
                                    <property name="can_focus">True</property>
                                    <property name="receives_default">False</property>
                                    <property name="halign">start</property>
                                    <property name="margin_top">5</property>
                                    <property name="margin_bottom">5</property>
                                    <property name="draw_indicator">True</property>
                                  </object>
                                  <packing>
                                    <property name="left_attach">0</property>
                                    <property name="top_attach">3</property>
                                  </packing>
                                </child>
                                <child>
                                  <object class="GtkCheckButton" id="checkbutton_page_general_relais_boost_in">
                                    <property name="label" translatable="yes">boost input voltage</property>
                                    <property name="visible">True</property>
                                    <property name="can_focus">True</property>
                                    <property name="receives_default">False</property>
                                    <property name="halign">start</property>
                                    <property name="margin_top">5</property>
                                    <property name="margin_bottom">5</property>
                                    <property name="draw_indicator">True</property>
                                  </object>
                                  <packing>
                                    <property name="left_attach">0</property>
                                    <property name="top_attach">1</property>
                                  </packing>
                                </child>
                                <child>
                                  <object class="GtkCheckButton" id="checkbutton_page_general_relais_ac">
                                    <property name="label" translatable="yes">AC out</property>
                                    <property name="visible">True</property>
                                    <property name="can_focus">True</property>
                                    <property name="receives_default">False</property>
                                    <property name="halign">start</property>
                                    <property name="margin_top">5</property>
                                    <property name="margin_bottom">5</property>
                                    <property name="draw_indicator">True</property>
                                  </object>
                                  <packing>
                                    <property name="left_attach">0</property>
                                    <property name="top_attach">4</property>
                                  </packing>
                                </child>
                                <child>
                                  <object class="GtkLabel">
                                    <property name="visible">True</property>
                                    <property name="can_focus">False</property>
                                    <property name="margin_top">10</property>
                                    <property name="margin_bottom">10</property>
                                    <property name="hexpand">True</property>
                                    <property name="label" translatable="yes">Relais</property>
                                    <attributes>
                                      <attribute name="weight" value="bold"/>
                                    </attributes>
                                  </object>
                                  <packing>
                                    <property name="left_attach">0</property>
                                    <property name="top_attach">0</property>
                                  </packing>
                                </child>
                                <child>
                                  <object class="GtkLabel">
                                    <property name="visible">True</property>
                                    <property name="can_focus">False</property>
                                    <property name="margin_top">10</property>
                                    <property name="margin_bottom">10</property>
                                    <property name="hexpand">True</property>
                                    <property name="label" translatable="yes">on</property>
                                    <attributes>
                                      <attribute name="weight" value="bold"/>
                                    </attributes>
                                  </object>
                                  <packing>
                                    <property name="left_attach">1</property>
                                    <property name="top_attach">0</property>
                                  </packing>
                                </child>
                                <child>
                                  <object class="GtkLabel">
                                    <property name="visible">True</property>
                                    <property name="can_focus">False</property>
                                    <property name="margin_top">10</property>
                                    <property name="margin_bottom">10</property>
                                    <property name="hexpand">True</property>
                                    <property name="label" translatable="yes">off</property>
                                    <attributes>
                                      <attribute name="weight" value="bold"/>
                                    </attributes>
                                  </object>
                                  <packing>
                                    <property name="left_attach">2</property>
                                    <property name="top_attach">0</property>
                                  </packing>
                                </child>
                                <child>
                                  <object class="GtkLabel">
                                    <property name="visible">True</property>
                                    <property name="can_focus">False</property>
                                    <property name="label" translatable="yes">12V</property>
                                  </object>
                                  <packing>
                                    <property name="left_attach">1</property>
                                    <property name="top_attach">1</property>
                                  </packing>
                                </child>
                                <child>
                                  <object class="GtkLabel">
                                    <property name="visible">True</property>
                                    <property name="can_focus">False</property>
                                    <property name="label" translatable="yes">5V</property>
                                  </object>
                                  <packing>
                                    <property name="left_attach">2</property>
                                    <property name="top_attach">1</property>
                                  </packing>
                                </child>
                                <child>
                                  <object class="GtkLabel">
                                    <property name="visible">True</property>
                                    <property name="can_focus">False</property>
                                    <property name="label" translatable="yes">internal</property>
                                  </object>
                                  <packing>
                                    <property name="left_attach">1</property>
                                    <property name="top_attach">2</property>
                                  </packing>
                                </child>
                                <child>
                                  <object class="GtkLabel">
                                    <property name="visible">True</property>
                                    <property name="can_focus">False</property>
                                    <property name="label" translatable="yes">external</property>
                                  </object>
                                  <packing>
                                    <property name="left_attach">2</property>
                                    <property name="top_attach">2</property>
                                  </packing>
                                </child>
                                <child>
                                  <object class="GtkLabel">
                                    <property name="visible">True</property>
                                    <property name="can_focus">False</property>
                                    <property name="label" translatable="yes">hv rectangular signal</property>
                                  </object>
                                  <packing>
                                    <property name="left_attach">1</property>
                                    <property name="top_attach">4</property>
                                  </packing>
                                </child>
                                <child>
                                  <object class="GtkLabel">
                                    <property name="visible">True</property>
                                    <property name="can_focus">False</property>
                                    <property name="label" translatable="yes">nc</property>
                                  </object>
                                  <packing>
                                    <property name="left_attach">2</property>
                                    <property name="top_attach">4</property>
                                  </packing>
                                </child>
                                <child>
                                  <object class="GtkLabel">
                                    <property name="visible">True</property>
                                    <property name="can_focus">False</property>
                                    <property name="label" translatable="yes">h-bridge
connected</property>
                                  </object>
                                  <packing>
                                    <property name="left_attach">1</property>
                                    <property name="top_attach">3</property>
                                  </packing>
                                </child>
                                <child>
                                  <object class="GtkLabel">
                                    <property name="visible">True</property>
                                    <property name="can_focus">False</property>
                                    <property name="label" translatable="yes">pulled to GND
nc</property>
                                  </object>
                                  <packing>
                                    <property name="left_attach">2</property>
                                    <property name="top_attach">3</property>
                                  </packing>
                                </child>
                                <child>
                                  <object class="GtkCheckButton" id="checkbutton_page_general_relais_ac_2">
                                    <property name="label" translatable="yes">AC- out</property>
                                    <property name="visible">True</property>
                                    <property name="sensitive">False</property>
                                    <property name="can_focus">True</property>
                                    <property name="receives_default">False</property>
                                    <property name="halign">start</property>
                                    <property name="margin_top">5</property>
                                    <property name="margin_bottom">5</property>
                                    <property name="draw_indicator">True</property>
                                  </object>
                                  <packing>
                                    <property name="left_attach">0</property>
                                    <property name="top_attach">5</property>
                                  </packing>
                                </child>
                                <child>
                                  <object class="GtkCheckButton" id="checkbutton_page_general_relais_imp_ewod">
                                    <property name="label" translatable="yes">top electrode</property>
                                    <property name="visible">True</property>
                                    <property name="can_focus">True</property>
                                    <property name="receives_default">False</property>
                                    <property name="halign">start</property>
                                    <property name="margin_top">5</property>
                                    <property name="margin_bottom">5</property>
                                    <property name="draw_indicator">True</property>
                                  </object>
                                  <packing>
                                    <property name="left_attach">0</property>
                                    <property name="top_attach">6</property>
                                  </packing>
                                </child>
                                <child>
                                  <object class="GtkCheckButton" id="checkbutton_page_general_relais_we_p_wt_s">
                                    <property name="label" translatable="yes">R_STEUER_WE+Wt_S</property>
                                    <property name="visible">True</property>
                                    <property name="can_focus">True</property>
                                    <property name="receives_default">False</property>
                                    <property name="halign">start</property>
                                    <property name="margin_top">5</property>
                                    <property name="margin_bottom">5</property>
                                    <property name="draw_indicator">True</property>
                                  </object>
                                  <packing>
                                    <property name="left_attach">0</property>
                                    <property name="top_attach">7</property>
                                  </packing>
                                </child>
                                <child>
                                  <object class="GtkCheckButton" id="checkbutton_page_general_relais_re_p_ce">
                                    <property name="label" translatable="yes">R_STEUER_RE_P_CE</property>
                                    <property name="visible">True</property>
                                    <property name="can_focus">True</property>
                                    <property name="receives_default">False</property>
                                    <property name="halign">start</property>
                                    <property name="margin_top">5</property>
                                    <property name="margin_bottom">5</property>
                                    <property name="draw_indicator">True</property>
                                  </object>
                                  <packing>
                                    <property name="left_attach">0</property>
                                    <property name="top_attach">8</property>
                                  </packing>
                                </child>
                                <child>
                                  <object class="GtkCheckButton" id="checkbutton_page_general_relais_ext_pico">
                                    <property name="label" translatable="yes">impedance analyser</property>
                                    <property name="visible">True</property>
                                    <property name="can_focus">True</property>
                                    <property name="receives_default">False</property>
                                    <property name="halign">start</property>
                                    <property name="margin_top">5</property>
                                    <property name="margin_bottom">5</property>
                                    <property name="draw_indicator">True</property>
                                  </object>
                                  <packing>
                                    <property name="left_attach">0</property>
                                    <property name="top_attach">9</property>
                                  </packing>
                                </child>
                                <child>
                                  <object class="GtkLabel">
                                    <property name="visible">True</property>
                                    <property name="can_focus">False</property>
                                    <property name="label" translatable="yes">GND</property>
                                  </object>
                                  <packing>
                                    <property name="left_attach">1</property>
                                    <property name="top_attach">5</property>
                                  </packing>
                                </child>
                                <child>
                                  <object class="GtkLabel">
                                    <property name="visible">True</property>
                                    <property name="can_focus">False</property>
                                    <property name="label" translatable="yes">AC-</property>
                                  </object>
                                  <packing>
                                    <property name="left_attach">2</property>
                                    <property name="top_attach">5</property>
                                  </packing>
                                </child>
                                <child>
                                  <object class="GtkLabel">
                                    <property name="visible">True</property>
                                    <property name="can_focus">False</property>
                                    <property name="label" translatable="yes">impedance measurement</property>
                                  </object>
                                  <packing>
                                    <property name="left_attach">1</property>
                                    <property name="top_attach">6</property>
                                  </packing>
                                </child>
                                <child>
                                  <object class="GtkLabel">
                                    <property name="visible">True</property>
                                    <property name="can_focus">False</property>
                                    <property name="label" translatable="yes">EWOD (AC-)</property>
                                  </object>
                                  <packing>
                                    <property name="left_attach">2</property>
                                    <property name="top_attach">6</property>
                                  </packing>
                                </child>
                                <child>
                                  <object class="GtkLabel">
                                    <property name="visible">True</property>
                                    <property name="can_focus">False</property>
                                    <property name="label" translatable="yes">2</property>
                                  </object>
                                  <packing>
                                    <property name="left_attach">1</property>
                                    <property name="top_attach">7</property>
                                  </packing>
                                </child>
                                <child>
                                  <object class="GtkLabel">
                                    <property name="visible">True</property>
                                    <property name="can_focus">False</property>
                                    <property name="label" translatable="yes">2</property>
                                  </object>
                                  <packing>
                                    <property name="left_attach">1</property>
                                    <property name="top_attach">8</property>
                                  </packing>
                                </child>
                                <child>
                                  <object class="GtkLabel">
                                    <property name="visible">True</property>
                                    <property name="can_focus">False</property>
                                    <property name="label" translatable="yes">extern</property>
                                  </object>
                                  <packing>
                                    <property name="left_attach">1</property>
                                    <property name="top_attach">9</property>
                                  </packing>
                                </child>
                                <child>
                                  <object class="GtkLabel">
                                    <property name="visible">True</property>
                                    <property name="can_focus">False</property>
                                    <property name="label" translatable="yes">4</property>
                                  </object>
                                  <packing>
                                    <property name="left_attach">2</property>
                                    <property name="top_attach">7</property>
                                  </packing>
                                </child>
                                <child>
                                  <object class="GtkLabel">
                                    <property name="visible">True</property>
                                    <property name="can_focus">False</property>
                                    <property name="label" translatable="yes">4</property>
                                  </object>
                                  <packing>
                                    <property name="left_attach">2</property>
                                    <property name="top_attach">8</property>
                                  </packing>
                                </child>
                                <child>
                                  <object class="GtkLabel">
                                    <property name="visible">True</property>
                                    <property name="can_focus">False</property>
                                    <property name="label" translatable="yes">intern (pico)</property>
                                  </object>
                                  <packing>
                                    <property name="left_attach">2</property>
                                    <property name="top_attach">9</property>
                                  </packing>
                                </child>
                              </object>
                            </child>
                          </object>
                        </child>
                      </object>
                      <packing>
                        <property name="left_attach">0</property>
                        <property name="top_attach">0</property>
                        <property name="width">2</property>
                      </packing>
                    </child>
                  </object>
                  <packing>
                    <property name="position">3</property>
                  </packing>
                </child>
                <child type="tab">
                  <object class="GtkLabel" id="label_page_general_relais">
                    <property name="visible">True</property>
                    <property name="can_focus">False</property>
                    <property name="label" translatable="yes">Relays</property>
                  </object>
                  <packing>
                    <property name="position">3</property>
                    <property name="tab_fill">False</property>
                  </packing>
                </child>
                <child>
                  <object class="GtkBox">
                    <property name="visible">True</property>
                    <property name="can_focus">False</property>
                    <property name="orientation">vertical</property>
                    <child>
                      <object class="GtkCheckButton" id="checkbutton_videoPreview">
                        <property name="label" translatable="yes">preview</property>
                        <property name="visible">True</property>
                        <property name="can_focus">True</property>
                        <property name="receives_default">False</property>
                        <property name="halign">start</property>
                        <property name="margin_left">5</property>
                        <property name="margin_right">5</property>
                        <property name="margin_top">5</property>
                        <property name="margin_bottom">5</property>
                        <property name="draw_indicator">True</property>
                      </object>
                      <packing>
                        <property name="expand">False</property>
                        <property name="fill">True</property>
                        <property name="position">0</property>
                      </packing>
                    </child>
                    <child>
                      <object class="GtkDrawingArea" id="image_preview">
                        <property name="visible">True</property>
                        <property name="can_focus">False</property>
                        <property name="margin_left">5</property>
                        <property name="margin_right">5</property>
                        <property name="margin_top">10</property>
                        <property name="margin_bottom">10</property>
                        <property name="hexpand">True</property>
                        <property name="vexpand">True</property>
                      </object>
                      <packing>
                        <property name="expand">True</property>
                        <property name="fill">True</property>
                        <property name="position">1</property>
                      </packing>
                    </child>
                  </object>
                  <packing>
                    <property name="position">4</property>
                  </packing>
                </child>
                <child type="tab">
                  <object class="GtkLabel" id="label_page_general_video">
                    <property name="visible">True</property>
                    <property name="can_focus">False</property>
                    <property name="label" translatable="yes">Video</property>
                  </object>
                  <packing>
                    <property name="position">4</property>
                    <property name="tab_fill">False</property>
                  </packing>
                </child>
              </object>
            </child>
            <child type="tab">
              <object class="GtkLabel" id="label_page_overview">
                <property name="visible">True</property>
                <property name="can_focus">False</property>
                <property name="label" translatable="yes">Overview</property>
              </object>
              <packing>
                <property name="tab_fill">False</property>
              </packing>
            </child>
            <child>
              <object class="GtkGrid" id="grid_page_recipe">
                <property name="visible">True</property>
                <property name="can_focus">False</property>
                <property name="baseline_row">1</property>
                <child>
                  <object class="GtkScrolledWindow" id="sw1">
                    <property name="visible">True</property>
                    <property name="can_focus">True</property>
                    <property name="margin_left">5</property>
                    <property name="margin_right">5</property>
                    <property name="margin_top">5</property>
                    <property name="margin_bottom">5</property>
                    <property name="hexpand">True</property>
                    <property name="vexpand">True</property>
                    <property name="shadow_type">in</property>
                    <child>
                      <object class="GtkViewport" id="vp1">
                        <property name="visible">True</property>
                        <property name="can_focus">False</property>
                        <child>
                          <object class="GtkTreeView" id="treeView1">
                            <property name="visible">True</property>
                            <property name="can_focus">True</property>
                            <property name="reorderable">True</property>
                            <property name="enable_tree_lines">True</property>
                            <child internal-child="selection">
                              <object class="GtkTreeSelection" id="treeview-selection1"/>
                            </child>
                          </object>
                        </child>
                      </object>
                    </child>
                  </object>
                  <packing>
                    <property name="left_attach">0</property>
                    <property name="top_attach">1</property>
                  </packing>
                </child>
                <child>
                  <object class="GtkScrolledWindow">
                    <property name="visible">True</property>
                    <property name="can_focus">True</property>
                    <property name="margin_left">5</property>
                    <property name="margin_right">5</property>
                    <property name="margin_top">5</property>
                    <property name="margin_bottom">5</property>
                    <property name="hexpand">True</property>
                    <property name="vexpand">True</property>
                    <property name="shadow_type">in</property>
                    <child>
                      <object class="GtkViewport">
                        <property name="visible">True</property>
                        <property name="can_focus">False</property>
                        <child>
                          <object class="GtkTreeView" id="treeView2">
                            <property name="visible">True</property>
                            <property name="can_focus">True</property>
                            <property name="reorderable">True</property>
                            <property name="enable_tree_lines">True</property>
                            <child internal-child="selection">
                              <object class="GtkTreeSelection" id="treeview-selection2"/>
                            </child>
                          </object>
                        </child>
                      </object>
                    </child>
                  </object>
                  <packing>
                    <property name="left_attach">2</property>
                    <property name="top_attach">1</property>
                  </packing>
                </child>
                <child>
                  <object class="GtkButtonBox" id="buttonbox_page_recipe">
                    <property name="visible">True</property>
                    <property name="can_focus">False</property>
                    <property name="halign">center</property>
                    <property name="valign">center</property>
                    <property name="orientation">vertical</property>
                    <property name="layout_style">start</property>
                    <child>
                      <object class="GtkButton" id="button_addToMyRecipe">
                        <property name="label" translatable="yes">--&gt;</property>
                        <property name="visible">True</property>
                        <property name="can_focus">True</property>
                        <property name="receives_default">True</property>
                        <property name="margin_left">5</property>
                        <property name="margin_right">5</property>
                        <property name="margin_top">5</property>
                        <property name="margin_bottom">5</property>
                      </object>
                      <packing>
                        <property name="expand">True</property>
                        <property name="fill">True</property>
                        <property name="position">0</property>
                      </packing>
                    </child>
                    <child>
                      <object class="GtkButton" id="button_duplicateTask">
                        <property name="label" translatable="yes">duplicate</property>
                        <property name="visible">True</property>
                        <property name="can_focus">True</property>
                        <property name="receives_default">True</property>
                        <property name="margin_left">5</property>
                        <property name="margin_right">5</property>
                        <property name="margin_top">5</property>
                        <property name="margin_bottom">5</property>
                      </object>
                      <packing>
                        <property name="expand">True</property>
                        <property name="fill">True</property>
                        <property name="position">1</property>
                      </packing>
                    </child>
                    <child>
                      <object class="GtkButton" id="button_removeFromMyRecipe">
                        <property name="label" translatable="yes">remove</property>
                        <property name="visible">True</property>
                        <property name="can_focus">True</property>
                        <property name="receives_default">True</property>
                        <property name="margin_left">5</property>
                        <property name="margin_right">5</property>
                        <property name="margin_top">5</property>
                        <property name="margin_bottom">5</property>
                      </object>
                      <packing>
                        <property name="expand">True</property>
                        <property name="fill">True</property>
                        <property name="position">2</property>
                      </packing>
                    </child>
                    <child>
                      <object class="GtkButton" id="button_saveMyRecipe">
                        <property name="label" translatable="yes">save</property>
                        <property name="visible">True</property>
                        <property name="can_focus">True</property>
                        <property name="receives_default">True</property>
                        <property name="margin_left">5</property>
                        <property name="margin_right">5</property>
                        <property name="margin_top">5</property>
                        <property name="margin_bottom">5</property>
                      </object>
                      <packing>
                        <property name="expand">True</property>
                        <property name="fill">True</property>
                        <property name="position">3</property>
                      </packing>
                    </child>
                    <child>
                      <object class="GtkButton" id="button_clearMyReicpe">
                        <property name="label" translatable="yes">clear</property>
                        <property name="visible">True</property>
                        <property name="can_focus">True</property>
                        <property name="receives_default">True</property>
                        <property name="margin_left">5</property>
                        <property name="margin_right">5</property>
                        <property name="margin_top">5</property>
                        <property name="margin_bottom">5</property>
                      </object>
                      <packing>
                        <property name="expand">True</property>
                        <property name="fill">True</property>
                        <property name="position">4</property>
                      </packing>
                    </child>
                  </object>
                  <packing>
                    <property name="left_attach">1</property>
                    <property name="top_attach">1</property>
                  </packing>
                </child>
                <child>
                  <object class="GtkLabel" id="label1">
                    <property name="visible">True</property>
                    <property name="sensitive">False</property>
                    <property name="can_focus">False</property>
                    <property name="valign">start</property>
                    <property name="margin_left">5</property>
                    <property name="margin_right">5</property>
                    <property name="margin_top">5</property>
                    <property name="margin_bottom">5</property>
                    <property name="label" translatable="yes">recipes</property>
                    <property name="justify">center</property>
                    <property name="single_line_mode">True</property>
                    <property name="track_visited_links">False</property>
                  </object>
                  <packing>
                    <property name="left_attach">0</property>
                    <property name="top_attach">0</property>
                  </packing>
                </child>
                <child>
                  <object class="GtkLabel" id="label2">
                    <property name="visible">True</property>
                    <property name="sensitive">False</property>
                    <property name="can_focus">False</property>
                    <property name="valign">start</property>
                    <property name="margin_left">5</property>
                    <property name="margin_right">5</property>
                    <property name="margin_top">5</property>
                    <property name="margin_bottom">5</property>
                    <property name="label" translatable="yes">my custom recipe</property>
                    <property name="justify">center</property>
                    <property name="single_line_mode">True</property>
                    <property name="track_visited_links">False</property>
                  </object>
                  <packing>
                    <property name="left_attach">2</property>
                    <property name="top_attach">0</property>
                  </packing>
                </child>
                <child>
                  <object class="GtkLabel">
                    <property name="visible">True</property>
                    <property name="can_focus">False</property>
                  </object>
                  <packing>
                    <property name="left_attach">1</property>
                    <property name="top_attach">0</property>
                  </packing>
                </child>
              </object>
              <packing>
                <property name="position">1</property>
              </packing>
            </child>
            <child type="tab">
              <object class="GtkLabel" id="label_page_recipe">
                <property name="visible">True</property>
                <property name="can_focus">False</property>
                <property name="label" translatable="yes">Recipe</property>
              </object>
              <packing>
                <property name="position">1</property>
                <property name="tab_fill">False</property>
              </packing>
            </child>
            <child>
              <object class="GtkNotebook" id="notebook_page_exData">
                <property name="visible">True</property>
                <property name="can_focus">True</property>
                <child>
                  <object class="GtkScrolledWindow" id="scrolledwindow_page_exData_page_overview">
                    <property name="visible">True</property>
                    <property name="can_focus">True</property>
                    <property name="shadow_type">in</property>
                    <child>
                      <object class="GtkViewport" id="viewport_page_exData_page_overview">
                        <property name="visible">True</property>
                        <property name="can_focus">False</property>
                        <child>
                          <object class="GtkGrid" id="grid_page_exData_page_overview">
                            <property name="visible">True</property>
                            <property name="can_focus">False</property>
                            <child>
                              <object class="GtkButton" id="button_page_exData_page_overview_experiment">
                                <property name="label" translatable="yes">select</property>
                                <property name="visible">True</property>
                                <property name="can_focus">True</property>
                                <property name="receives_default">True</property>
                                <property name="margin_left">5</property>
                                <property name="margin_right">5</property>
                                <property name="margin_top">5</property>
                                <property name="margin_bottom">5</property>
                              </object>
                              <packing>
                                <property name="left_attach">1</property>
                                <property name="top_attach">3</property>
                              </packing>
                            </child>
                            <child>
                              <object class="GtkScrolledWindow" id="scrolledwindow_page_exData_page_overview_experiment">
                                <property name="visible">True</property>
                                <property name="can_focus">True</property>
                                <property name="margin_left">5</property>
                                <property name="margin_right">5</property>
                                <property name="margin_top">5</property>
                                <property name="margin_bottom">5</property>
                                <property name="hexpand">True</property>
                                <property name="vexpand">True</property>
                                <property name="shadow_type">in</property>
                                <child>
                                  <object class="GtkViewport" id="viewport_page_exData_page_overview_experiment">
                                    <property name="visible">True</property>
                                    <property name="can_focus">False</property>
                                    <child>
                                      <object class="GtkTreeView" id="treeview_page_exData_page_overview_experiment">
                                        <property name="visible">True</property>
                                        <property name="can_focus">True</property>
                                        <property name="enable_search">False</property>
                                        <property name="show_expanders">False</property>
                                        <child internal-child="selection">
                                          <object class="GtkTreeSelection"/>
                                        </child>
                                      </object>
                                    </child>
                                  </object>
                                </child>
                              </object>
                              <packing>
                                <property name="left_attach">0</property>
                                <property name="top_attach">3</property>
                              </packing>
                            </child>
                            <child>
                              <object class="GtkLabel" id="label_page_exData_page_overview_experiment">
                                <property name="visible">True</property>
                                <property name="can_focus">False</property>
                                <property name="margin_top">10</property>
                                <property name="label" translatable="yes">experiment</property>
                              </object>
                              <packing>
                                <property name="left_attach">0</property>
                                <property name="top_attach">2</property>
                                <property name="width">2</property>
                              </packing>
                            </child>
                            <child>
                              <object class="GtkButton" id="button_page_exData_page_overview_project">
                                <property name="label" translatable="yes">select</property>
                                <property name="visible">True</property>
                                <property name="can_focus">True</property>
                                <property name="receives_default">True</property>
                                <property name="margin_left">5</property>
                                <property name="margin_right">5</property>
                                <property name="margin_top">5</property>
                                <property name="margin_bottom">5</property>
                              </object>
                              <packing>
                                <property name="left_attach">1</property>
                                <property name="top_attach">1</property>
                              </packing>
                            </child>
                            <child>
                              <object class="GtkScrolledWindow" id="scrolledwindow_page_exData_page_overview_project">
                                <property name="visible">True</property>
                                <property name="can_focus">True</property>
                                <property name="margin_left">5</property>
                                <property name="margin_right">5</property>
                                <property name="margin_top">5</property>
                                <property name="margin_bottom">5</property>
                                <property name="hexpand">True</property>
                                <property name="vexpand">True</property>
                                <property name="shadow_type">in</property>
                                <child>
                                  <object class="GtkViewport" id="viewport_page_exData_page_overview_project">
                                    <property name="visible">True</property>
                                    <property name="can_focus">False</property>
                                    <child>
                                      <object class="GtkTreeView" id="treeview_page_exData_page_overview_project">
                                        <property name="visible">True</property>
                                        <property name="can_focus">True</property>
                                        <property name="show_expanders">False</property>
                                        <child internal-child="selection">
                                          <object class="GtkTreeSelection"/>
                                        </child>
                                      </object>
                                    </child>
                                  </object>
                                </child>
                              </object>
                              <packing>
                                <property name="left_attach">0</property>
                                <property name="top_attach">1</property>
                              </packing>
                            </child>
                            <child>
                              <object class="GtkLabel" id="label_page_exData_page_overview_project">
                                <property name="visible">True</property>
                                <property name="can_focus">False</property>
                                <property name="margin_top">5</property>
                                <property name="label" translatable="yes">project</property>
                              </object>
                              <packing>
                                <property name="left_attach">0</property>
                                <property name="top_attach">0</property>
                                <property name="width">2</property>
                              </packing>
                            </child>
                            <child>
                              <object class="GtkLabel" id="label_page_exData_page_overview_spectrum">
                                <property name="visible">True</property>
                                <property name="can_focus">False</property>
                                <property name="margin_top">10</property>
                                <property name="label" translatable="yes">spectrums</property>
                              </object>
                              <packing>
                                <property name="left_attach">0</property>
                                <property name="top_attach">4</property>
                                <property name="width">2</property>
                              </packing>
                            </child>
                            <child>
                              <object class="GtkScrolledWindow" id="scrolledwindow_page_exData_page_overview_spectrum">
                                <property name="visible">True</property>
                                <property name="can_focus">True</property>
                                <property name="margin_left">5</property>
                                <property name="margin_right">5</property>
                                <property name="margin_top">5</property>
                                <property name="margin_bottom">5</property>
                                <property name="hexpand">True</property>
                                <property name="vexpand">True</property>
                                <property name="shadow_type">in</property>
                                <child>
                                  <object class="GtkViewport" id="viewport_page_exData_page_overview_spectrum">
                                    <property name="visible">True</property>
                                    <property name="can_focus">False</property>
                                    <child>
                                      <object class="GtkTreeView" id="treeview_page_exData_page_overview_spectrum">
                                        <property name="visible">True</property>
                                        <property name="can_focus">True</property>
                                        <property name="enable_tree_lines">True</property>
                                        <child internal-child="selection">
                                          <object class="GtkTreeSelection"/>
                                        </child>
                                      </object>
                                    </child>
                                  </object>
                                </child>
                              </object>
                              <packing>
                                <property name="left_attach">0</property>
                                <property name="top_attach">5</property>
                              </packing>
                            </child>
                            <child>
                              <object class="GtkButton" id="button_page_exData_page_overview_spectrum">
                                <property name="label" translatable="yes">load</property>
                                <property name="visible">True</property>
                                <property name="can_focus">True</property>
                                <property name="receives_default">True</property>
                                <property name="margin_left">5</property>
                                <property name="margin_right">5</property>
                                <property name="margin_top">5</property>
                                <property name="margin_bottom">5</property>
                              </object>
                              <packing>
                                <property name="left_attach">1</property>
                                <property name="top_attach">5</property>
                              </packing>
                            </child>
                          </object>
                        </child>
                      </object>
                    </child>
                  </object>
                </child>
                <child type="tab">
                  <object class="GtkLabel" id="label_page_exData_page_overview">
                    <property name="visible">True</property>
                    <property name="can_focus">False</property>
                    <property name="label" translatable="yes">Overview</property>
                  </object>
                  <packing>
                    <property name="tab_fill">False</property>
                  </packing>
                </child>
                <child>
                  <object class="GtkBox" id="box_page_exData">
                    <property name="visible">True</property>
                    <property name="can_focus">False</property>
                    <property name="orientation">vertical</property>
                    <child>
                      <object class="GtkLabel" id="label_page_exData_Spectrometer_title">
                        <property name="visible">True</property>
                        <property name="can_focus">False</property>
                        <property name="margin_left">5</property>
                        <property name="margin_right">5</property>
                        <property name="margin_top">5</property>
                        <property name="margin_bottom">5</property>
                        <property name="wrap">True</property>
                        <property name="wrap_mode">char</property>
                        <property name="track_visited_links">False</property>
                        <attributes>
                          <attribute name="weight" value="bold"/>
                        </attributes>
                      </object>
                      <packing>
                        <property name="expand">False</property>
                        <property name="fill">True</property>
                        <property name="position">0</property>
                      </packing>
                    </child>
                    <child>
                      <object class="GtkDrawingArea" id="drawingArea_page_exData_Spectrometer">
                        <property name="visible">True</property>
                        <property name="can_focus">False</property>
                        <property name="margin_left">10</property>
                        <property name="margin_right">10</property>
                        <property name="margin_top">10</property>
                        <property name="margin_bottom">10</property>
                        <property name="hexpand">True</property>
                        <property name="vexpand">True</property>
                      </object>
                      <packing>
                        <property name="expand">True</property>
                        <property name="fill">True</property>
                        <property name="pack_type">end</property>
                        <property name="position">1</property>
                      </packing>
                    </child>
                  </object>
                  <packing>
                    <property name="position">1</property>
                  </packing>
                </child>
                <child type="tab">
                  <object class="GtkLabel" id="label_page_exData_page_spectrum">
                    <property name="visible">True</property>
                    <property name="can_focus">False</property>
                    <property name="label" translatable="yes">Spectrum</property>
                  </object>
                  <packing>
                    <property name="position">1</property>
                    <property name="tab_fill">False</property>
                  </packing>
                </child>
                <child>
                  <object class="GtkNotebook" id="notebook_page_exData_page_impedance">
                    <property name="visible">True</property>
                    <property name="can_focus">True</property>
                    <child>
                      <object class="GtkBox" id="box_page_exData_page_impedance_absPhase">
                        <property name="visible">True</property>
                        <property name="can_focus">False</property>
                        <property name="orientation">vertical</property>
                        <child>
                          <object class="GtkLabel" id="label_page_exData_Impedance_title">
                            <property name="visible">True</property>
                            <property name="can_focus">False</property>
                            <property name="wrap">True</property>
                            <property name="wrap_mode">char</property>
                            <attributes>
                              <attribute name="weight" value="bold"/>
                            </attributes>
                          </object>
                          <packing>
                            <property name="expand">False</property>
                            <property name="fill">True</property>
                            <property name="position">0</property>
                          </packing>
                        </child>
                        <child>
                          <object class="GtkDrawingArea" id="drawingArea_page_exData_Impedance_abs">
                            <property name="visible">True</property>
                            <property name="can_focus">False</property>
                            <property name="margin_left">5</property>
                            <property name="margin_right">5</property>
                            <property name="margin_top">5</property>
                            <property name="margin_bottom">5</property>
                          </object>
                          <packing>
                            <property name="expand">True</property>
                            <property name="fill">True</property>
                            <property name="position">1</property>
                          </packing>
                        </child>
                        <child>
                          <object class="GtkDrawingArea" id="drawingArea_page_exData_Impedance_phase">
                            <property name="visible">True</property>
                            <property name="can_focus">False</property>
                            <property name="margin_left">5</property>
                            <property name="margin_right">5</property>
                            <property name="margin_top">5</property>
                            <property name="margin_bottom">5</property>
                          </object>
                          <packing>
                            <property name="expand">True</property>
                            <property name="fill">True</property>
                            <property name="pack_type">end</property>
                            <property name="position">2</property>
                          </packing>
                        </child>
                      </object>
                    </child>
                    <child type="tab">
                      <object class="GtkLabel" id="label_page_exData_page_impedance_absPhase">
                        <property name="visible">True</property>
                        <property name="can_focus">False</property>
                        <property name="label" translatable="yes">abs/phase</property>
                      </object>
                      <packing>
                        <property name="tab_fill">False</property>
                      </packing>
                    </child>
                    <child>
                      <object class="GtkBox" id="box_page_exData_page_impedance_nyquist">
                        <property name="visible">True</property>
                        <property name="can_focus">False</property>
                        <property name="orientation">vertical</property>
                        <child>
                          <object class="GtkLabel" id="label_page_exData_Impedance_nyquist_title">
                            <property name="visible">True</property>
                            <property name="can_focus">False</property>
                            <property name="wrap">True</property>
                            <property name="wrap_mode">char</property>
                            <attributes>
                              <attribute name="weight" value="bold"/>
                            </attributes>
                          </object>
                          <packing>
                            <property name="expand">False</property>
                            <property name="fill">True</property>
                            <property name="position">0</property>
                          </packing>
                        </child>
                        <child>
                          <object class="GtkLabel" id="label_page_exData_Impedance_nyquist_title2">
                            <property name="visible">True</property>
                            <property name="can_focus">False</property>
                            <property name="margin_top">5</property>
                            <property name="margin_bottom">5</property>
                            <property name="label" translatable="yes">nyquist</property>
                          </object>
                          <packing>
                            <property name="expand">False</property>
                            <property name="fill">True</property>
                            <property name="position">1</property>
                          </packing>
                        </child>
                        <child>
                          <object class="GtkDrawingArea" id="drawingArea_page_exData_Impedance_nyquist">
                            <property name="visible">True</property>
                            <property name="can_focus">False</property>
                            <property name="margin_left">5</property>
                            <property name="margin_right">5</property>
                            <property name="margin_top">5</property>
                            <property name="margin_bottom">5</property>
                          </object>
                          <packing>
                            <property name="expand">True</property>
                            <property name="fill">True</property>
                            <property name="position">2</property>
                          </packing>
                        </child>
                      </object>
                      <packing>
                        <property name="position">1</property>
                      </packing>
                    </child>
                    <child type="tab">
                      <object class="GtkLabel" id="label_page_exData_page_impedance_nyquist">
                        <property name="visible">True</property>
                        <property name="can_focus">False</property>
                        <property name="label" translatable="yes">nyquist</property>
                      </object>
                      <packing>
                        <property name="position">1</property>
                        <property name="tab_fill">False</property>
                      </packing>
                    </child>
                    <child>
                      <object class="GtkGrid" id="grid_page_exData_page_impedance_transientView">
                        <property name="visible">True</property>
                        <property name="can_focus">False</property>
                        <child>
                          <object class="GtkDrawingArea" id="drawingArea_page_exData_page_impedance_transientView">
                            <property name="visible">True</property>
                            <property name="can_focus">False</property>
                            <property name="hexpand">True</property>
                            <property name="vexpand">True</property>
                          </object>
                          <packing>
                            <property name="left_attach">0</property>
                            <property name="top_attach">0</property>
                            <property name="width">2</property>
                          </packing>
                        </child>
                        <child>
                          <object class="GtkScrolledWindow">
                            <property name="visible">True</property>
                            <property name="can_focus">True</property>
                            <property name="shadow_type">in</property>
                            <child>
                              <object class="GtkViewport">
                                <property name="visible">True</property>
                                <property name="can_focus">False</property>
                                <child>
                                  <object class="GtkTreeView" id="treeview_page_exData_page_impedance_transientView_frequencies">
                                    <property name="visible">True</property>
                                    <property name="can_focus">True</property>
                                    <child internal-child="selection">
                                      <object class="GtkTreeSelection"/>
                                    </child>
                                  </object>
                                </child>
                              </object>
                            </child>
                          </object>
                          <packing>
                            <property name="left_attach">1</property>
                            <property name="top_attach">1</property>
                          </packing>
                        </child>
                        <child>
                          <object class="GtkScrolledWindow" id="scrolledWindow_page_exData_page_impedance_transientView">
                            <property name="height_request">104</property>
                            <property name="visible">True</property>
                            <property name="can_focus">True</property>
                            <property name="shadow_type">in</property>
                            <child>
                              <object class="GtkViewport" id="viewport_page_exData_page_impedance_transientView">
                                <property name="visible">True</property>
                                <property name="can_focus">False</property>
                                <child>
                                  <object class="GtkBox" id="box_page_exData_page_impedance_transientView_radioButtons">
                                    <property name="visible">True</property>
                                    <property name="can_focus">False</property>
                                    <property name="orientation">vertical</property>
                                    <child>
                                      <object class="GtkRadioButton" id="radiobutton_page_exData_page_impedance_transientView_abs">
                                        <property name="label" translatable="yes">abs</property>
                                        <property name="visible">True</property>
                                        <property name="can_focus">True</property>
                                        <property name="receives_default">False</property>
                                        <property name="active">True</property>
                                        <property name="draw_indicator">True</property>
                                      </object>
                                      <packing>
                                        <property name="expand">False</property>
                                        <property name="fill">True</property>
                                        <property name="position">0</property>
                                      </packing>
                                    </child>
                                    <child>
                                      <object class="GtkRadioButton" id="radiobutton_page_exData_page_impedance_transientView_phase">
                                        <property name="label" translatable="yes">phase</property>
                                        <property name="visible">True</property>
                                        <property name="can_focus">True</property>
                                        <property name="receives_default">False</property>
                                        <property name="draw_indicator">True</property>
                                        <property name="group">radiobutton_page_exData_page_impedance_transientView_abs</property>
                                      </object>
                                      <packing>
                                        <property name="expand">True</property>
                                        <property name="fill">True</property>
                                        <property name="position">1</property>
                                      </packing>
                                    </child>
                                    <child>
                                      <object class="GtkRadioButton" id="radiobutton_page_exData_page_impedance_transientView_real">
                                        <property name="label" translatable="yes">real</property>
                                        <property name="visible">True</property>
                                        <property name="can_focus">True</property>
                                        <property name="receives_default">False</property>
                                        <property name="draw_indicator">True</property>
                                        <property name="group">radiobutton_page_exData_page_impedance_transientView_abs</property>
                                      </object>
                                      <packing>
                                        <property name="expand">True</property>
                                        <property name="fill">True</property>
                                        <property name="position">2</property>
                                      </packing>
                                    </child>
                                    <child>
                                      <object class="GtkRadioButton" id="radiobutton_page_exData_page_impedance_transientView_imag">
                                        <property name="label" translatable="yes">imag</property>
                                        <property name="visible">True</property>
                                        <property name="can_focus">True</property>
                                        <property name="receives_default">False</property>
                                        <property name="draw_indicator">True</property>
                                        <property name="group">radiobutton_page_exData_page_impedance_transientView_abs</property>
                                      </object>
                                      <packing>
                                        <property name="expand">True</property>
                                        <property name="fill">True</property>
                                        <property name="position">3</property>
                                      </packing>
                                    </child>
                                  </object>
                                </child>
                              </object>
                            </child>
                          </object>
                          <packing>
                            <property name="left_attach">0</property>
                            <property name="top_attach">1</property>
                          </packing>
                        </child>
                        <child>
                          <object class="GtkTextView" id="textView_page_exData_page_impedance_transientView">
                            <property name="width_request">150</property>
                            <property name="visible">True</property>
                            <property name="can_focus">True</property>
                            <property name="editable">False</property>
                            <property name="cursor_visible">False</property>
                          </object>
                          <packing>
                            <property name="left_attach">2</property>
                            <property name="top_attach">0</property>
                            <property name="height">2</property>
                          </packing>
                        </child>
                      </object>
                      <packing>
                        <property name="position">2</property>
                      </packing>
                    </child>
                    <child type="tab">
                      <object class="GtkLabel" id="label_page_exData_page_impedance_transientView">
                        <property name="visible">True</property>
                        <property name="can_focus">False</property>
                        <property name="label" translatable="yes">transient view</property>
                      </object>
                      <packing>
                        <property name="position">2</property>
                        <property name="tab_fill">False</property>
                      </packing>
                    </child>
                  </object>
                  <packing>
                    <property name="position">2</property>
                  </packing>
                </child>
                <child type="tab">
                  <object class="GtkLabel" id="label_page_exData_page_impedance">
                    <property name="visible">True</property>
                    <property name="can_focus">False</property>
                    <property name="label" translatable="yes">Impedance</property>
                  </object>
                  <packing>
                    <property name="position">2</property>
                    <property name="tab_fill">False</property>
                  </packing>
                </child>
              </object>
              <packing>
                <property name="position">2</property>
              </packing>
            </child>
            <child type="tab">
              <object class="GtkLabel" id="label_page_exData">
                <property name="visible">True</property>
                <property name="can_focus">False</property>
                <property name="label" translatable="yes">Project
Data</property>
                <property name="justify">center</property>
                <attributes>
                  <attribute name="scale" value="1"/>
                </attributes>
              </object>
              <packing>
                <property name="position">2</property>
                <property name="tab_fill">False</property>
              </packing>
            </child>
            <child>
              <object class="GtkNotebook" id="notebook_page_addTaks">
                <property name="visible">True</property>
                <property name="can_focus">True</property>
                <property name="resize_mode">queue</property>
                <property name="scrollable">True</property>
                <child>
                  <object class="GtkBox" id="box_page_addTask_page_delay">
                    <property name="visible">True</property>
                    <property name="can_focus">False</property>
                    <property name="vexpand">True</property>
                    <property name="orientation">vertical</property>
                    <child>
                      <object class="GtkLabel" id="label_page_addTask_page_delay_hours">
                        <property name="visible">True</property>
                        <property name="can_focus">False</property>
                        <property name="margin_left">5</property>
                        <property name="margin_right">5</property>
                        <property name="margin_top">10</property>
                        <property name="margin_bottom">5</property>
                        <property name="label" translatable="yes">Hours</property>
                      </object>
                      <packing>
                        <property name="expand">False</property>
                        <property name="fill">True</property>
                        <property name="position">0</property>
                      </packing>
                    </child>
                    <child>
                      <object class="GtkSpinButton" id="spinbutton_page_addTask_page_delay_hours">
                        <property name="visible">True</property>
                        <property name="can_focus">True</property>
                        <property name="margin_left">5</property>
                        <property name="margin_right">5</property>
                        <property name="margin_top">5</property>
                        <property name="margin_bottom">5</property>
                        <property name="adjustment">adjustment_page_addTask_page_delay_hours</property>
                        <property name="snap_to_ticks">True</property>
                        <property name="numeric">True</property>
                        <property name="wrap">True</property>
                      </object>
                      <packing>
                        <property name="expand">False</property>
                        <property name="fill">True</property>
                        <property name="position">1</property>
                      </packing>
                    </child>
                    <child>
                      <object class="GtkLabel" id="label_page_addTask_page_delay_minutes">
                        <property name="visible">True</property>
                        <property name="can_focus">False</property>
                        <property name="margin_left">5</property>
                        <property name="margin_right">5</property>
                        <property name="margin_top">10</property>
                        <property name="margin_bottom">5</property>
                        <property name="label" translatable="yes">Minutes</property>
                      </object>
                      <packing>
                        <property name="expand">False</property>
                        <property name="fill">True</property>
                        <property name="position">2</property>
                      </packing>
                    </child>
                    <child>
                      <object class="GtkSpinButton" id="spinbutton_page_addTask_page_delay_minutes">
                        <property name="visible">True</property>
                        <property name="can_focus">True</property>
                        <property name="margin_left">5</property>
                        <property name="margin_right">5</property>
                        <property name="margin_top">5</property>
                        <property name="margin_bottom">5</property>
                        <property name="adjustment">adjustment_page_addTask_page_delay_minutes</property>
                        <property name="snap_to_ticks">True</property>
                        <property name="numeric">True</property>
                        <property name="wrap">True</property>
                      </object>
                      <packing>
                        <property name="expand">False</property>
                        <property name="fill">True</property>
                        <property name="position">3</property>
                      </packing>
                    </child>
                    <child>
                      <object class="GtkLabel" id="label_page_addTask_page_delay_seconds">
                        <property name="visible">True</property>
                        <property name="can_focus">False</property>
                        <property name="margin_left">5</property>
                        <property name="margin_right">5</property>
                        <property name="margin_top">10</property>
                        <property name="margin_bottom">5</property>
                        <property name="label" translatable="yes">Seconds</property>
                      </object>
                      <packing>
                        <property name="expand">False</property>
                        <property name="fill">True</property>
                        <property name="position">4</property>
                      </packing>
                    </child>
                    <child>
                      <object class="GtkSpinButton" id="spinbutton_page_addTask_page_delay_seconds">
                        <property name="visible">True</property>
                        <property name="can_focus">True</property>
                        <property name="margin_left">5</property>
                        <property name="margin_right">5</property>
                        <property name="margin_top">5</property>
                        <property name="margin_bottom">5</property>
                        <property name="adjustment">adjustment_page_addTask_page_delay_seconds</property>
                        <property name="snap_to_ticks">True</property>
                        <property name="numeric">True</property>
                        <property name="wrap">True</property>
                      </object>
                      <packing>
                        <property name="expand">False</property>
                        <property name="fill">True</property>
                        <property name="position">5</property>
                      </packing>
                    </child>
                    <child>
                      <object class="GtkLabel" id="label_page_addTask_page_delay_milliseconds">
                        <property name="visible">True</property>
                        <property name="can_focus">False</property>
                        <property name="margin_top">10</property>
                        <property name="margin_bottom">5</property>
                        <property name="label" translatable="yes">Milli Seconds</property>
                      </object>
                      <packing>
                        <property name="expand">False</property>
                        <property name="fill">True</property>
                        <property name="position">6</property>
                      </packing>
                    </child>
                    <child>
                      <object class="GtkSpinButton" id="spinbutton_page_addTask_page_delay_milliseconds">
                        <property name="visible">True</property>
                        <property name="can_focus">True</property>
                        <property name="margin_left">5</property>
                        <property name="margin_right">5</property>
                        <property name="margin_top">5</property>
                        <property name="margin_bottom">5</property>
                        <property name="text" translatable="yes">10</property>
                        <property name="adjustment">adjustment_page_addTask_page_delay_milliseconds</property>
                        <property name="snap_to_ticks">True</property>
                        <property name="numeric">True</property>
                        <property name="wrap">True</property>
                      </object>
                      <packing>
                        <property name="expand">False</property>
                        <property name="fill">True</property>
                        <property name="position">7</property>
                      </packing>
                    </child>
                    <child>
                      <object class="GtkButton" id="button_page_addTask_page_delay_add">
                        <property name="label" translatable="yes">add Delay Task</property>
                        <property name="height_request">60</property>
                        <property name="visible">True</property>
                        <property name="can_focus">True</property>
                        <property name="receives_default">True</property>
                        <property name="valign">end</property>
                        <property name="margin_left">5</property>
                        <property name="margin_right">5</property>
                        <property name="margin_top">20</property>
                        <property name="margin_bottom">5</property>
                      </object>
                      <packing>
                        <property name="expand">False</property>
                        <property name="fill">True</property>
                        <property name="pack_type">end</property>
                        <property name="position">8</property>
                      </packing>
                    </child>
                  </object>
                </child>
                <child type="tab">
                  <object class="GtkLabel" id="label_page_addTask_page_delay">
                    <property name="visible">True</property>
                    <property name="can_focus">False</property>
                    <property name="label" translatable="yes">Delay Task</property>
                  </object>
                  <packing>
                    <property name="tab_fill">False</property>
                  </packing>
                </child>
                <child>
                  <object class="GtkBox" id="box_page_addTask_page_freq">
                    <property name="visible">True</property>
                    <property name="can_focus">False</property>
                    <property name="orientation">vertical</property>
                    <child>
                      <object class="GtkLabel" id="label_page_addTask_page_freq_freq">
                        <property name="visible">True</property>
                        <property name="can_focus">False</property>
                        <property name="label" translatable="yes">frequency [Hz]</property>
                      </object>
                      <packing>
                        <property name="expand">False</property>
                        <property name="fill">True</property>
                        <property name="position">0</property>
                      </packing>
                    </child>
                    <child>
                      <object class="GtkSpinButton" id="spinbutton_page_addTask_page_freq">
                        <property name="visible">True</property>
                        <property name="can_focus">True</property>
                        <property name="input_purpose">digits</property>
                        <property name="adjustment">adjustment_page_addTask_page_freq_freq</property>
                        <property name="climb_rate">100</property>
                        <property name="snap_to_ticks">True</property>
                        <property name="numeric">True</property>
                      </object>
                      <packing>
                        <property name="expand">False</property>
                        <property name="fill">True</property>
                        <property name="position">1</property>
                      </packing>
                    </child>
                    <child>
                      <object class="GtkButton" id="button_page_addTask_page_freq_addTask">
                        <property name="label" translatable="yes">add Frequency Task</property>
                        <property name="height_request">60</property>
                        <property name="visible">True</property>
                        <property name="can_focus">True</property>
                        <property name="receives_default">True</property>
                        <property name="margin_left">5</property>
                        <property name="margin_right">5</property>
                        <property name="margin_top">5</property>
                        <property name="margin_bottom">5</property>
                      </object>
                      <packing>
                        <property name="expand">False</property>
                        <property name="fill">True</property>
                        <property name="pack_type">end</property>
                        <property name="position">2</property>
                      </packing>
                    </child>
                  </object>
                  <packing>
                    <property name="position">1</property>
                  </packing>
                </child>
                <child type="tab">
                  <object class="GtkLabel" id="label_page_addTask_page_freq">
                    <property name="visible">True</property>
                    <property name="can_focus">False</property>
                    <property name="label" translatable="yes">Frequency Task</property>
                  </object>
                  <packing>
                    <property name="position">1</property>
                    <property name="tab_fill">False</property>
                  </packing>
                </child>
                <child>
                  <object class="GtkBox" id="box_page_addTask_page_voltage">
                    <property name="visible">True</property>
                    <property name="can_focus">False</property>
                    <property name="orientation">vertical</property>
                    <child>
                      <object class="GtkLabel" id="label_page_addTask_page_voltage_voltage">
                        <property name="visible">True</property>
                        <property name="can_focus">False</property>
                        <property name="margin_left">5</property>
                        <property name="margin_right">5</property>
                        <property name="margin_top">15</property>
                        <property name="margin_bottom">5</property>
                        <property name="label" translatable="yes">voltage [V]</property>
                      </object>
                      <packing>
                        <property name="expand">False</property>
                        <property name="fill">True</property>
                        <property name="position">0</property>
                      </packing>
                    </child>
                    <child>
                      <object class="GtkSpinButton" id="spinbutton_page_addTask_page_voltage">
                        <property name="visible">True</property>
                        <property name="can_focus">True</property>
                        <property name="margin_left">5</property>
                        <property name="margin_right">5</property>
                        <property name="margin_top">5</property>
                        <property name="margin_bottom">5</property>
                        <property name="adjustment">adjustment_page_addTask_page_voltage_voltage</property>
                        <property name="climb_rate">5</property>
                        <property name="snap_to_ticks">True</property>
                        <property name="numeric">True</property>
                      </object>
                      <packing>
                        <property name="expand">False</property>
                        <property name="fill">True</property>
                        <property name="position">1</property>
                      </packing>
                    </child>
                    <child>
                      <object class="GtkLabel">
                        <property name="visible">True</property>
                        <property name="can_focus">False</property>
                        <property name="margin_left">5</property>
                        <property name="margin_right">5</property>
                        <property name="margin_top">15</property>
                        <property name="margin_bottom">5</property>
                        <property name="label" translatable="yes">internal / external source</property>
                      </object>
                      <packing>
                        <property name="expand">False</property>
                        <property name="fill">True</property>
                        <property name="position">2</property>
                      </packing>
                    </child>
                    <child>
                      <object class="GtkBox">
                        <property name="visible">True</property>
                        <property name="can_focus">False</property>
                        <property name="homogeneous">True</property>
                        <child>
                          <object class="GtkRadioButton" id="radioButton_page_addTask_page_voltage_internal">
                            <property name="label" translatable="yes">internal</property>
                            <property name="visible">True</property>
                            <property name="can_focus">True</property>
                            <property name="receives_default">False</property>
                            <property name="halign">start</property>
                            <property name="margin_left">5</property>
                            <property name="margin_right">5</property>
                            <property name="margin_top">5</property>
                            <property name="margin_bottom">5</property>
                            <property name="active">True</property>
                            <property name="draw_indicator">True</property>
                          </object>
                          <packing>
                            <property name="expand">False</property>
                            <property name="fill">True</property>
                            <property name="position">0</property>
                          </packing>
                        </child>
                        <child>
                          <object class="GtkRadioButton" id="radioButton_page_addTask_page_voltage_external">
                            <property name="label" translatable="yes">external</property>
                            <property name="visible">True</property>
                            <property name="can_focus">True</property>
                            <property name="receives_default">False</property>
                            <property name="halign">start</property>
                            <property name="margin_left">5</property>
                            <property name="margin_right">5</property>
                            <property name="margin_top">5</property>
                            <property name="margin_bottom">5</property>
                            <property name="active">True</property>
                            <property name="draw_indicator">True</property>
                            <property name="group">radioButton_page_addTask_page_voltage_internal</property>
                          </object>
                          <packing>
                            <property name="expand">False</property>
                            <property name="fill">True</property>
                            <property name="position">1</property>
                          </packing>
                        </child>
                      </object>
                      <packing>
                        <property name="expand">False</property>
                        <property name="fill">True</property>
                        <property name="position">3</property>
                      </packing>
                    </child>
                    <child>
                      <object class="GtkButton" id="button_page_addTask_page_voltage_addTask">
                        <property name="label" translatable="yes">add Voltage Task</property>
                        <property name="height_request">60</property>
                        <property name="visible">True</property>
                        <property name="can_focus">True</property>
                        <property name="receives_default">True</property>
                        <property name="margin_left">5</property>
                        <property name="margin_right">5</property>
                        <property name="margin_top">5</property>
                        <property name="margin_bottom">5</property>
                      </object>
                      <packing>
                        <property name="expand">False</property>
                        <property name="fill">True</property>
                        <property name="pack_type">end</property>
                        <property name="position">4</property>
                      </packing>
                    </child>
                  </object>
                  <packing>
                    <property name="position">2</property>
                  </packing>
                </child>
                <child type="tab">
                  <object class="GtkLabel" id="label_page_addTask_page_voltage">
                    <property name="visible">True</property>
                    <property name="can_focus">False</property>
                    <property name="label" translatable="yes">Voltage Task</property>
                  </object>
                  <packing>
                    <property name="position">2</property>
                    <property name="tab_fill">False</property>
                  </packing>
                </child>
                <child>
                  <object class="GtkBox">
                    <property name="visible">True</property>
                    <property name="can_focus">False</property>
                    <property name="orientation">vertical</property>
                    <child>
                      <object class="GtkLabel" id="label_page_addTask_page_SpectrometerTask_integrationtime_us">
                        <property name="visible">True</property>
                        <property name="can_focus">False</property>
                        <property name="label" translatable="yes">integration time [us]</property>
                      </object>
                      <packing>
                        <property name="expand">False</property>
                        <property name="fill">True</property>
                        <property name="position">0</property>
                      </packing>
                    </child>
                    <child>
                      <object class="GtkScale" id="scale_page_addTask_page_SpectrometerTask_integrationtime_us">
                        <property name="visible">True</property>
                        <property name="can_focus">True</property>
                        <property name="margin_left">5</property>
                        <property name="margin_right">5</property>
                        <property name="adjustment">adjustment_page_addTask_page_SpectrometerTask_integrationtime_us</property>
                        <property name="restrict_to_fill_level">False</property>
                        <property name="fill_level">0</property>
                        <property name="round_digits">0</property>
                        <property name="digits">0</property>
                        <property name="value_pos">right</property>
                      </object>
                      <packing>
                        <property name="expand">False</property>
                        <property name="fill">True</property>
                        <property name="position">1</property>
                      </packing>
                    </child>
                    <child>
                      <object class="GtkLabel" id="label_page_addTask_page_SpectrometerTask_scansToAverage">
                        <property name="visible">True</property>
                        <property name="can_focus">False</property>
                        <property name="margin_top">15</property>
                        <property name="label" translatable="yes">scans to average</property>
                      </object>
                      <packing>
                        <property name="expand">False</property>
                        <property name="fill">True</property>
                        <property name="position">2</property>
                      </packing>
                    </child>
                    <child>
                      <object class="GtkScale" id="scale_page_addTask_page_SpectrometerTask_scansToAverage">
                        <property name="visible">True</property>
                        <property name="can_focus">True</property>
                        <property name="margin_left">5</property>
                        <property name="margin_right">5</property>
                        <property name="adjustment">adjustment_page_addTask_page_SpectrometerTask_scansToAverage</property>
                        <property name="restrict_to_fill_level">False</property>
                        <property name="fill_level">0</property>
                        <property name="round_digits">0</property>
                        <property name="digits">0</property>
                        <property name="value_pos">right</property>
                      </object>
                      <packing>
                        <property name="expand">False</property>
                        <property name="fill">True</property>
                        <property name="position">3</property>
                      </packing>
                    </child>
                    <child>
                      <object class="GtkButton" id="button_page_addTask_page_SpectrometerTask_addTask">
                        <property name="label" translatable="yes">add Spectrometer Task</property>
                        <property name="height_request">60</property>
                        <property name="visible">True</property>
                        <property name="can_focus">True</property>
                        <property name="receives_default">True</property>
                        <property name="margin_left">5</property>
                        <property name="margin_right">5</property>
                        <property name="margin_top">5</property>
                        <property name="margin_bottom">5</property>
                      </object>
                      <packing>
                        <property name="expand">False</property>
                        <property name="fill">True</property>
                        <property name="pack_type">end</property>
                        <property name="position">4</property>
                      </packing>
                    </child>
                  </object>
                  <packing>
                    <property name="position">3</property>
                  </packing>
                </child>
                <child type="tab">
                  <object class="GtkLabel" id="label_page_addTask_page_SpectrometerTask">
                    <property name="visible">True</property>
                    <property name="can_focus">False</property>
                    <property name="label" translatable="yes">Spectrometer Task</property>
                  </object>
                  <packing>
                    <property name="position">3</property>
                    <property name="tab_fill">False</property>
                  </packing>
                </child>
                <child>
                  <object class="GtkBox" id="box_page_addTask_page_PadTask">
                    <property name="visible">True</property>
                    <property name="can_focus">False</property>
                    <child>
                      <object class="GtkScrolledWindow">
                        <property name="visible">True</property>
                        <property name="can_focus">True</property>
                        <property name="shadow_type">in</property>
                        <child>
                          <object class="GtkViewport">
                            <property name="visible">True</property>
                            <property name="can_focus">False</property>
                            <property name="shadow_type">none</property>
                            <child>
                              <object class="GtkGrid">
                                <property name="visible">True</property>
                                <property name="can_focus">False</property>
                                <property name="margin_left">5</property>
                                <property name="margin_right">5</property>
                                <property name="margin_top">5</property>
                                <property name="margin_bottom">5</property>
                                <property name="row_homogeneous">True</property>
                                <property name="column_homogeneous">True</property>
                                <child>
                                  <object class="GtkToggleButton" id="button_page_addTask_page_PadTask_pad29">
                                    <property name="label" translatable="yes">29</property>
                                    <property name="visible">True</property>
                                    <property name="can_focus">True</property>
                                    <property name="receives_default">True</property>
                                    <property name="margin_left">5</property>
                                    <property name="margin_right">5</property>
                                    <property name="margin_top">5</property>
                                    <property name="margin_bottom">5</property>
                                    <style>
                                      <class name="padbutton"/>
                                    </style>
                                  </object>
                                  <packing>
                                    <property name="left_attach">1</property>
                                    <property name="top_attach">1</property>
                                    <property name="width">2</property>
                                  </packing>
                                </child>
                                <child>
                                  <object class="GtkToggleButton" id="button_page_addTask_page_PadTask_pad26">
                                    <property name="label" translatable="yes">26</property>
                                    <property name="visible">True</property>
                                    <property name="can_focus">True</property>
                                    <property name="receives_default">True</property>
                                    <property name="margin_left">2</property>
                                    <property name="margin_right">2</property>
                                    <property name="margin_top">2</property>
                                    <property name="margin_bottom">2</property>
                                    <style>
                                      <class name="padbutton"/>
                                    </style>
                                  </object>
                                  <packing>
                                    <property name="left_attach">3</property>
                                    <property name="top_attach">1</property>
                                  </packing>
                                </child>
                                <child>
                                  <object class="GtkToggleButton" id="button_page_addTask_page_PadTask_pad31">
                                    <property name="label" translatable="yes">31</property>
                                    <property name="visible">True</property>
                                    <property name="can_focus">True</property>
                                    <property name="receives_default">True</property>
                                    <property name="margin_left">2</property>
                                    <property name="margin_right">2</property>
                                    <property name="margin_top">2</property>
                                    <property name="margin_bottom">2</property>
                                    <style>
                                      <class name="padbutton"/>
                                    </style>
                                  </object>
                                  <packing>
                                    <property name="left_attach">3</property>
                                    <property name="top_attach">2</property>
                                  </packing>
                                </child>
                                <child>
                                  <object class="GtkToggleButton" id="button_page_addTask_page_PadTask_pad30">
                                    <property name="label" translatable="yes">30</property>
                                    <property name="visible">True</property>
                                    <property name="can_focus">True</property>
                                    <property name="receives_default">True</property>
                                    <property name="margin_left">2</property>
                                    <property name="margin_right">2</property>
                                    <property name="margin_top">2</property>
                                    <property name="margin_bottom">2</property>
                                    <style>
                                      <class name="padbutton"/>
                                    </style>
                                  </object>
                                  <packing>
                                    <property name="left_attach">3</property>
                                    <property name="top_attach">3</property>
                                  </packing>
                                </child>
                                <child>
                                  <object class="GtkToggleButton" id="button_page_addTask_page_PadTask_pad33">
                                    <property name="label" translatable="yes">33</property>
                                    <property name="visible">True</property>
                                    <property name="can_focus">True</property>
                                    <property name="receives_default">True</property>
                                    <property name="margin_left">2</property>
                                    <property name="margin_right">2</property>
                                    <property name="margin_top">2</property>
                                    <property name="margin_bottom">2</property>
                                    <style>
                                      <class name="padbutton"/>
                                    </style>
                                  </object>
                                  <packing>
                                    <property name="left_attach">3</property>
                                    <property name="top_attach">4</property>
                                  </packing>
                                </child>
                                <child>
                                  <object class="GtkToggleButton" id="button_page_addTask_page_PadTask_pad32">
                                    <property name="label" translatable="yes">32</property>
                                    <property name="visible">True</property>
                                    <property name="can_focus">True</property>
                                    <property name="receives_default">True</property>
                                    <property name="margin_left">2</property>
                                    <property name="margin_right">2</property>
                                    <property name="margin_top">2</property>
                                    <property name="margin_bottom">2</property>
                                    <style>
                                      <class name="padbutton"/>
                                    </style>
                                  </object>
                                  <packing>
                                    <property name="left_attach">3</property>
                                    <property name="top_attach">5</property>
                                  </packing>
                                </child>
                                <child>
                                  <object class="GtkToggleButton" id="button_page_addTask_page_PadTask_pad37">
                                    <property name="label" translatable="yes">37</property>
                                    <property name="visible">True</property>
                                    <property name="can_focus">True</property>
                                    <property name="receives_default">True</property>
                                    <property name="margin_left">2</property>
                                    <property name="margin_right">2</property>
                                    <property name="margin_top">2</property>
                                    <property name="margin_bottom">2</property>
                                    <style>
                                      <class name="padbutton"/>
                                    </style>
                                  </object>
                                  <packing>
                                    <property name="left_attach">4</property>
                                    <property name="top_attach">5</property>
                                  </packing>
                                </child>
                                <child>
                                  <object class="GtkToggleButton" id="button_page_addTask_page_PadTask_pad36">
                                    <property name="label" translatable="yes">36</property>
                                    <property name="visible">True</property>
                                    <property name="can_focus">True</property>
                                    <property name="receives_default">True</property>
                                    <property name="margin_left">2</property>
                                    <property name="margin_right">2</property>
                                    <property name="margin_top">2</property>
                                    <property name="margin_bottom">2</property>
                                    <style>
                                      <class name="padbutton"/>
                                    </style>
                                  </object>
                                  <packing>
                                    <property name="left_attach">5</property>
                                    <property name="top_attach">5</property>
                                  </packing>
                                </child>
                                <child>
                                  <object class="GtkToggleButton" id="button_page_addTask_page_PadTask_pad19">
                                    <property name="label" translatable="yes">19</property>
                                    <property name="visible">True</property>
                                    <property name="can_focus">True</property>
                                    <property name="receives_default">True</property>
                                    <property name="margin_left">2</property>
                                    <property name="margin_right">2</property>
                                    <property name="margin_top">2</property>
                                    <property name="margin_bottom">2</property>
                                    <style>
                                      <class name="padbutton"/>
                                    </style>
                                  </object>
                                  <packing>
                                    <property name="left_attach">5</property>
                                    <property name="top_attach">4</property>
                                  </packing>
                                </child>
                                <child>
                                  <object class="GtkToggleButton" id="button_page_addTask_page_PadTask_pad21">
                                    <property name="label" translatable="yes">21</property>
                                    <property name="visible">True</property>
                                    <property name="can_focus">True</property>
                                    <property name="receives_default">True</property>
                                    <property name="margin_left">2</property>
                                    <property name="margin_right">2</property>
                                    <property name="margin_top">2</property>
                                    <property name="margin_bottom">2</property>
                                    <style>
                                      <class name="padbutton"/>
                                    </style>
                                  </object>
                                  <packing>
                                    <property name="left_attach">5</property>
                                    <property name="top_attach">2</property>
                                  </packing>
                                </child>
                                <child>
                                  <object class="GtkToggleButton" id="button_page_addTask_page_PadTask_pad18">
                                    <property name="label" translatable="yes">18</property>
                                    <property name="visible">True</property>
                                    <property name="can_focus">True</property>
                                    <property name="receives_default">True</property>
                                    <property name="margin_left">2</property>
                                    <property name="margin_right">2</property>
                                    <property name="margin_top">2</property>
                                    <property name="margin_bottom">2</property>
                                    <style>
                                      <class name="padbutton"/>
                                    </style>
                                  </object>
                                  <packing>
                                    <property name="left_attach">5</property>
                                    <property name="top_attach">3</property>
                                  </packing>
                                </child>
                                <child>
                                  <object class="GtkToggleButton" id="button_page_addTask_page_PadTask_pad24">
                                    <property name="label" translatable="yes">24</property>
                                    <property name="visible">True</property>
                                    <property name="can_focus">True</property>
                                    <property name="receives_default">True</property>
                                    <property name="margin_left">2</property>
                                    <property name="margin_right">2</property>
                                    <property name="margin_top">2</property>
                                    <property name="margin_bottom">2</property>
                                    <style>
                                      <class name="padbutton"/>
                                    </style>
                                  </object>
                                  <packing>
                                    <property name="left_attach">5</property>
                                    <property name="top_attach">1</property>
                                  </packing>
                                </child>
                                <child>
                                  <object class="GtkToggleButton" id="button_page_addTask_page_PadTask_pad27">
                                    <property name="label" translatable="yes">27</property>
                                    <property name="visible">True</property>
                                    <property name="can_focus">True</property>
                                    <property name="receives_default">True</property>
                                    <property name="margin_left">2</property>
                                    <property name="margin_right">2</property>
                                    <property name="margin_top">2</property>
                                    <property name="margin_bottom">2</property>
                                    <style>
                                      <class name="padbutton"/>
                                    </style>
                                  </object>
                                  <packing>
                                    <property name="left_attach">4</property>
                                    <property name="top_attach">1</property>
                                  </packing>
                                </child>
                                <child>
                                  <object class="GtkToggleButton" id="button_page_addTask_page_PadTask_pad25">
                                    <property name="label" translatable="yes">25</property>
                                    <property name="visible">True</property>
                                    <property name="can_focus">True</property>
                                    <property name="receives_default">True</property>
                                    <property name="margin_left">2</property>
                                    <property name="margin_right">2</property>
                                    <property name="margin_top">2</property>
                                    <property name="margin_bottom">2</property>
                                    <style>
                                      <class name="padbutton"/>
                                    </style>
                                  </object>
                                  <packing>
                                    <property name="left_attach">6</property>
                                    <property name="top_attach">1</property>
                                  </packing>
                                </child>
                                <child>
                                  <object class="GtkToggleButton" id="button_page_addTask_page_PadTask_pad22">
                                    <property name="label" translatable="yes">22</property>
                                    <property name="visible">True</property>
                                    <property name="can_focus">True</property>
                                    <property name="receives_default">True</property>
                                    <property name="margin_left">2</property>
                                    <property name="margin_right">2</property>
                                    <property name="margin_top">2</property>
                                    <property name="margin_bottom">2</property>
                                    <style>
                                      <class name="padbutton"/>
                                    </style>
                                  </object>
                                  <packing>
                                    <property name="left_attach">7</property>
                                    <property name="top_attach">1</property>
                                  </packing>
                                </child>
                                <child>
                                  <object class="GtkToggleButton" id="button_page_addTask_page_PadTask_pad23">
                                    <property name="label" translatable="yes">23</property>
                                    <property name="visible">True</property>
                                    <property name="can_focus">True</property>
                                    <property name="receives_default">True</property>
                                    <property name="margin_left">2</property>
                                    <property name="margin_right">2</property>
                                    <property name="margin_top">2</property>
                                    <property name="margin_bottom">2</property>
                                    <style>
                                      <class name="padbutton"/>
                                    </style>
                                  </object>
                                  <packing>
                                    <property name="left_attach">8</property>
                                    <property name="top_attach">1</property>
                                    <property name="width">2</property>
                                  </packing>
                                </child>
                                <child>
                                  <object class="GtkToggleButton" id="button_page_addTask_page_PadTask_pad20">
                                    <property name="label" translatable="yes"> 20
(R2)</property>
                                    <property name="name">button</property>
                                    <property name="visible">True</property>
                                    <property name="can_focus">True</property>
                                    <property name="receives_default">True</property>
                                    <property name="margin_left">2</property>
                                    <property name="margin_right">2</property>
                                    <property name="margin_top">2</property>
                                    <property name="margin_bottom">2</property>
                                    <style>
                                      <class name="padbutton"/>
                                    </style>
                                  </object>
                                  <packing>
                                    <property name="left_attach">10</property>
                                    <property name="top_attach">0</property>
                                    <property name="height">3</property>
                                  </packing>
                                </child>
                                <child>
                                  <object class="GtkToggleButton" id="button_page_addTask_page_PadTask_pad28">
                                    <property name="label" translatable="yes"> 28
(R1)</property>
                                    <property name="visible">True</property>
                                    <property name="can_focus">True</property>
                                    <property name="receives_default">True</property>
                                    <property name="margin_left">2</property>
                                    <property name="margin_right">2</property>
                                    <property name="margin_top">2</property>
                                    <property name="margin_bottom">2</property>
                                    <style>
                                      <class name="padbutton"/>
                                    </style>
                                  </object>
                                  <packing>
                                    <property name="left_attach">0</property>
                                    <property name="top_attach">0</property>
                                    <property name="height">3</property>
                                  </packing>
                                </child>
                                <child>
                                  <object class="GtkToggleButton" id="button_page_addTask_page_PadTask_pad35">
                                    <property name="label" translatable="yes">35</property>
                                    <property name="visible">True</property>
                                    <property name="can_focus">True</property>
                                    <property name="receives_default">True</property>
                                    <property name="margin_left">2</property>
                                    <property name="margin_right">2</property>
                                    <property name="margin_top">2</property>
                                    <property name="margin_bottom">2</property>
                                    <style>
                                      <class name="padbutton"/>
                                    </style>
                                  </object>
                                  <packing>
                                    <property name="left_attach">1</property>
                                    <property name="top_attach">5</property>
                                    <property name="width">2</property>
                                  </packing>
                                </child>
                                <child>
                                  <object class="GtkToggleButton" id="button_page_addTask_page_PadTask_pad34">
                                    <property name="label" translatable="yes">34
(R3)</property>
                                    <property name="visible">True</property>
                                    <property name="can_focus">True</property>
                                    <property name="receives_default">True</property>
                                    <property name="margin_left">2</property>
                                    <property name="margin_right">2</property>
                                    <property name="margin_top">2</property>
                                    <property name="margin_bottom">2</property>
                                    <style>
                                      <class name="padbutton"/>
                                    </style>
                                  </object>
                                  <packing>
                                    <property name="left_attach">0</property>
                                    <property name="top_attach">4</property>
                                    <property name="height">3</property>
                                  </packing>
                                </child>
                                <child>
                                  <object class="GtkToggleButton" id="button_page_addTask_page_PadTask_pad17">
                                    <property name="label" translatable="yes">17</property>
                                    <property name="visible">True</property>
                                    <property name="can_focus">True</property>
                                    <property name="receives_default">True</property>
                                    <property name="margin_left">2</property>
                                    <property name="margin_right">2</property>
                                    <property name="margin_top">2</property>
                                    <property name="margin_bottom">2</property>
                                    <style>
                                      <class name="padbutton"/>
                                    </style>
                                  </object>
                                  <packing>
                                    <property name="left_attach">7</property>
                                    <property name="top_attach">5</property>
                                  </packing>
                                </child>
                                <child>
                                  <object class="GtkToggleButton" id="button_page_addTask_page_PadTask_pad16">
                                    <property name="label" translatable="yes">16</property>
                                    <property name="visible">True</property>
                                    <property name="can_focus">True</property>
                                    <property name="receives_default">True</property>
                                    <property name="margin_left">2</property>
                                    <property name="margin_right">2</property>
                                    <property name="margin_top">2</property>
                                    <property name="margin_bottom">2</property>
                                    <style>
                                      <class name="padbutton"/>
                                    </style>
                                  </object>
                                  <packing>
                                    <property name="left_attach">6</property>
                                    <property name="top_attach">5</property>
                                  </packing>
                                </child>
                                <child>
                                  <object class="GtkToggleButton" id="button_page_addTask_page_PadTask_pad15">
                                    <property name="label" translatable="yes">15</property>
                                    <property name="visible">True</property>
                                    <property name="can_focus">True</property>
                                    <property name="receives_default">True</property>
                                    <property name="margin_left">2</property>
                                    <property name="margin_right">2</property>
                                    <property name="margin_top">2</property>
                                    <property name="margin_bottom">2</property>
                                    <style>
                                      <class name="padbutton"/>
                                    </style>
                                  </object>
                                  <packing>
                                    <property name="left_attach">8</property>
                                    <property name="top_attach">5</property>
                                    <property name="width">2</property>
                                  </packing>
                                </child>
                                <child>
                                  <object class="GtkToggleButton" id="button_page_addTask_page_PadTask_pad14">
                                    <property name="label" translatable="yes">14
(R4)</property>
                                    <property name="name">button</property>
                                    <property name="visible">True</property>
                                    <property name="can_focus">True</property>
                                    <property name="receives_default">True</property>
                                    <property name="margin_left">2</property>
                                    <property name="margin_right">2</property>
                                    <property name="margin_top">2</property>
                                    <property name="margin_bottom">2</property>
                                    <style>
                                      <class name="padbutton"/>
                                    </style>
                                  </object>
                                  <packing>
                                    <property name="left_attach">10</property>
                                    <property name="top_attach">4</property>
                                    <property name="height">3</property>
                                  </packing>
                                </child>
                                <child>
                                  <object class="GtkToggleButton" id="button_page_addTask_page_PadTask_pad39">
                                    <property name="label" translatable="yes">39</property>
                                    <property name="visible">True</property>
                                    <property name="can_focus">True</property>
                                    <property name="receives_default">True</property>
                                    <property name="margin_left">2</property>
                                    <property name="margin_right">2</property>
                                    <property name="margin_top">2</property>
                                    <property name="margin_bottom">2</property>
                                    <style>
                                      <class name="padbutton"/>
                                    </style>
                                  </object>
                                  <packing>
                                    <property name="left_attach">5</property>
                                    <property name="top_attach">6</property>
                                  </packing>
                                </child>
                                <child>
                                  <object class="GtkToggleButton" id="button_page_addTask_page_PadTask_pad38">
                                    <property name="label" translatable="yes">38</property>
                                    <property name="visible">True</property>
                                    <property name="can_focus">True</property>
                                    <property name="receives_default">True</property>
                                    <property name="margin_left">2</property>
                                    <property name="margin_right">2</property>
                                    <property name="margin_top">2</property>
                                    <property name="margin_bottom">2</property>
                                    <style>
                                      <class name="padbutton"/>
                                    </style>
                                  </object>
                                  <packing>
                                    <property name="left_attach">5</property>
                                    <property name="top_attach">7</property>
                                  </packing>
                                </child>
                                <child>
                                  <object class="GtkToggleButton" id="button_page_addTask_page_PadTask_pad40">
                                    <property name="label" translatable="yes">40</property>
                                    <property name="visible">True</property>
                                    <property name="can_focus">True</property>
                                    <property name="receives_default">True</property>
                                    <property name="margin_left">2</property>
                                    <property name="margin_right">2</property>
                                    <property name="margin_top">2</property>
                                    <property name="margin_bottom">2</property>
                                    <style>
                                      <class name="padbutton"/>
                                    </style>
                                  </object>
                                  <packing>
                                    <property name="left_attach">5</property>
                                    <property name="top_attach">9</property>
                                  </packing>
                                </child>
                                <child>
                                  <object class="GtkToggleButton" id="button_page_addTask_page_PadTask_pad41">
                                    <property name="label" translatable="yes">41</property>
                                    <property name="visible">True</property>
                                    <property name="can_focus">True</property>
                                    <property name="receives_default">True</property>
                                    <property name="margin_left">2</property>
                                    <property name="margin_right">2</property>
                                    <property name="margin_top">2</property>
                                    <property name="margin_bottom">2</property>
                                    <style>
                                      <class name="padbutton"/>
                                    </style>
                                  </object>
                                  <packing>
                                    <property name="left_attach">5</property>
                                    <property name="top_attach">8</property>
                                  </packing>
                                </child>
                                <child>
                                  <object class="GtkToggleButton" id="button_page_addTask_page_PadTask_pad6">
                                    <property name="label" translatable="yes">6</property>
                                    <property name="visible">True</property>
                                    <property name="can_focus">True</property>
                                    <property name="receives_default">True</property>
                                    <property name="margin_left">2</property>
                                    <property name="margin_right">2</property>
                                    <property name="margin_top">2</property>
                                    <property name="margin_bottom">2</property>
                                    <style>
                                      <class name="padbutton"/>
                                    </style>
                                  </object>
                                  <packing>
                                    <property name="left_attach">6</property>
                                    <property name="top_attach">9</property>
                                  </packing>
                                </child>
                                <child>
                                  <object class="GtkToggleButton" id="button_page_addTask_page_PadTask_pad10">
                                    <property name="label" translatable="yes">10</property>
                                    <property name="visible">True</property>
                                    <property name="can_focus">True</property>
                                    <property name="receives_default">True</property>
                                    <property name="margin_left">2</property>
                                    <property name="margin_right">2</property>
                                    <property name="margin_top">2</property>
                                    <property name="margin_bottom">2</property>
                                    <style>
                                      <class name="padbutton"/>
                                    </style>
                                  </object>
                                  <packing>
                                    <property name="left_attach">7</property>
                                    <property name="top_attach">9</property>
                                  </packing>
                                </child>
                                <child>
                                  <object class="GtkToggleButton" id="button_page_addTask_page_PadTask_pad9">
                                    <property name="label" translatable="yes">9</property>
                                    <property name="visible">True</property>
                                    <property name="can_focus">True</property>
                                    <property name="receives_default">True</property>
                                    <property name="margin_left">2</property>
                                    <property name="margin_right">2</property>
                                    <property name="margin_top">2</property>
                                    <property name="margin_bottom">2</property>
                                    <style>
                                      <class name="padbutton"/>
                                    </style>
                                  </object>
                                  <packing>
                                    <property name="left_attach">8</property>
                                    <property name="top_attach">9</property>
                                    <property name="width">2</property>
                                  </packing>
                                </child>
                                <child>
                                  <object class="GtkToggleButton" id="button_page_addTask_page_PadTask_pad11">
                                    <property name="label" translatable="yes">11</property>
                                    <property name="visible">True</property>
                                    <property name="can_focus">True</property>
                                    <property name="receives_default">True</property>
                                    <property name="margin_left">2</property>
                                    <property name="margin_right">2</property>
                                    <property name="margin_top">2</property>
                                    <property name="margin_bottom">2</property>
                                    <style>
                                      <class name="padbutton"/>
                                    </style>
                                  </object>
                                  <packing>
                                    <property name="left_attach">7</property>
                                    <property name="top_attach">8</property>
                                  </packing>
                                </child>
                                <child>
                                  <object class="GtkToggleButton" id="button_page_addTask_page_PadTask_pad13">
                                    <property name="label" translatable="yes">13</property>
                                    <property name="visible">True</property>
                                    <property name="can_focus">True</property>
                                    <property name="receives_default">True</property>
                                    <property name="margin_left">2</property>
                                    <property name="margin_right">2</property>
                                    <property name="margin_top">2</property>
                                    <property name="margin_bottom">2</property>
                                    <style>
                                      <class name="padbutton"/>
                                    </style>
                                  </object>
                                  <packing>
                                    <property name="left_attach">7</property>
                                    <property name="top_attach">6</property>
                                  </packing>
                                </child>
                                <child>
                                  <object class="GtkToggleButton" id="button_page_addTask_page_PadTask_pad12">
                                    <property name="label" translatable="yes">12</property>
                                    <property name="visible">True</property>
                                    <property name="can_focus">True</property>
                                    <property name="receives_default">True</property>
                                    <property name="margin_left">2</property>
                                    <property name="margin_right">2</property>
                                    <property name="margin_top">2</property>
                                    <property name="margin_bottom">2</property>
                                    <style>
                                      <class name="padbutton"/>
                                    </style>
                                  </object>
                                  <packing>
                                    <property name="left_attach">7</property>
                                    <property name="top_attach">7</property>
                                  </packing>
                                </child>
                                <child>
                                  <object class="GtkToggleButton" id="button_page_addTask_page_PadTask_pad43">
                                    <property name="label" translatable="yes">43</property>
                                    <property name="visible">True</property>
                                    <property name="can_focus">True</property>
                                    <property name="receives_default">True</property>
                                    <property name="margin_left">2</property>
                                    <property name="margin_right">2</property>
                                    <property name="margin_top">2</property>
                                    <property name="margin_bottom">2</property>
                                    <style>
                                      <class name="padbutton"/>
                                    </style>
                                  </object>
                                  <packing>
                                    <property name="left_attach">4</property>
                                    <property name="top_attach">9</property>
                                  </packing>
                                </child>
                                <child>
                                  <object class="GtkToggleButton" id="button_page_addTask_page_PadTask_pad44">
                                    <property name="label" translatable="yes">44</property>
                                    <property name="visible">True</property>
                                    <property name="can_focus">True</property>
                                    <property name="receives_default">True</property>
                                    <property name="margin_left">2</property>
                                    <property name="margin_right">2</property>
                                    <property name="margin_top">2</property>
                                    <property name="margin_bottom">2</property>
                                    <style>
                                      <class name="padbutton"/>
                                    </style>
                                  </object>
                                  <packing>
                                    <property name="left_attach">3</property>
                                    <property name="top_attach">9</property>
                                  </packing>
                                </child>
                                <child>
                                  <object class="GtkToggleButton" id="button_page_addTask_page_PadTask_pad45">
                                    <property name="label" translatable="yes">45</property>
                                    <property name="visible">True</property>
                                    <property name="can_focus">True</property>
                                    <property name="receives_default">True</property>
                                    <property name="margin_left">2</property>
                                    <property name="margin_right">2</property>
                                    <property name="margin_top">2</property>
                                    <property name="margin_bottom">2</property>
                                    <style>
                                      <class name="padbutton"/>
                                    </style>
                                  </object>
                                  <packing>
                                    <property name="left_attach">1</property>
                                    <property name="top_attach">9</property>
                                    <property name="width">2</property>
                                  </packing>
                                </child>
                                <child>
                                  <object class="GtkToggleButton" id="button_page_addTask_page_PadTask_pad42">
                                    <property name="label" translatable="yes"> 42
(R5)</property>
                                    <property name="visible">True</property>
                                    <property name="can_focus">True</property>
                                    <property name="receives_default">True</property>
                                    <property name="margin_left">2</property>
                                    <property name="margin_right">2</property>
                                    <property name="margin_top">2</property>
                                    <property name="margin_bottom">2</property>
                                    <style>
                                      <class name="padbutton"/>
                                    </style>
                                  </object>
                                  <packing>
                                    <property name="left_attach">0</property>
                                    <property name="top_attach">8</property>
                                    <property name="height">3</property>
                                  </packing>
                                </child>
                                <child>
                                  <object class="GtkToggleButton" id="button_page_addTask_page_PadTask_pad8">
                                    <property name="label" translatable="yes">8
(R6)</property>
                                    <property name="visible">True</property>
                                    <property name="can_focus">True</property>
                                    <property name="receives_default">True</property>
                                    <property name="margin_left">2</property>
                                    <property name="margin_right">2</property>
                                    <property name="margin_top">2</property>
                                    <property name="margin_bottom">2</property>
                                    <style>
                                      <class name="padbutton"/>
                                    </style>
                                  </object>
                                  <packing>
                                    <property name="left_attach">10</property>
                                    <property name="top_attach">8</property>
                                    <property name="height">3</property>
                                  </packing>
                                </child>
                                <child>
                                  <object class="GtkToggleButton" id="button_page_addTask_page_PadTask_pad47">
                                    <property name="label" translatable="yes">47</property>
                                    <property name="visible">True</property>
                                    <property name="can_focus">True</property>
                                    <property name="receives_default">True</property>
                                    <property name="margin_left">2</property>
                                    <property name="margin_right">2</property>
                                    <property name="margin_top">2</property>
                                    <property name="margin_bottom">2</property>
                                    <style>
                                      <class name="padbutton"/>
                                    </style>
                                  </object>
                                  <packing>
                                    <property name="left_attach">3</property>
                                    <property name="top_attach">10</property>
                                  </packing>
                                </child>
                                <child>
                                  <object class="GtkToggleButton" id="button_page_addTask_page_PadTask_pad46">
                                    <property name="label" translatable="yes">46</property>
                                    <property name="visible">True</property>
                                    <property name="can_focus">True</property>
                                    <property name="receives_default">True</property>
                                    <property name="margin_left">2</property>
                                    <property name="margin_right">2</property>
                                    <property name="margin_top">2</property>
                                    <property name="margin_bottom">2</property>
                                    <style>
                                      <class name="padbutton"/>
                                    </style>
                                  </object>
                                  <packing>
                                    <property name="left_attach">3</property>
                                    <property name="top_attach">11</property>
                                  </packing>
                                </child>
                                <child>
                                  <object class="GtkToggleButton" id="button_page_addTask_page_PadTask_pad48">
                                    <property name="label" translatable="yes">48</property>
                                    <property name="visible">True</property>
                                    <property name="can_focus">True</property>
                                    <property name="receives_default">True</property>
                                    <property name="margin_left">2</property>
                                    <property name="margin_right">2</property>
                                    <property name="margin_top">2</property>
                                    <property name="margin_bottom">2</property>
                                    <style>
                                      <class name="padbutton"/>
                                    </style>
                                  </object>
                                  <packing>
                                    <property name="left_attach">3</property>
                                    <property name="top_attach">13</property>
                                    <property name="height">2</property>
                                  </packing>
                                </child>
                                <child>
                                  <object class="GtkToggleButton" id="button_page_addTask_page_PadTask_pad49">
                                    <property name="label" translatable="yes">49</property>
                                    <property name="visible">True</property>
                                    <property name="can_focus">True</property>
                                    <property name="receives_default">True</property>
                                    <property name="margin_left">2</property>
                                    <property name="margin_right">2</property>
                                    <property name="margin_top">2</property>
                                    <property name="margin_bottom">2</property>
                                    <style>
                                      <class name="padbutton"/>
                                    </style>
                                  </object>
                                  <packing>
                                    <property name="left_attach">3</property>
                                    <property name="top_attach">12</property>
                                  </packing>
                                </child>
                                <child>
                                  <object class="GtkToggleButton" id="button_page_addTask_page_PadTask_pad50">
                                    <property name="label" translatable="yes">50</property>
                                    <property name="visible">True</property>
                                    <property name="can_focus">True</property>
                                    <property name="receives_default">True</property>
                                    <property name="margin_left">2</property>
                                    <property name="margin_right">2</property>
                                    <property name="margin_top">2</property>
                                    <property name="margin_bottom">2</property>
                                    <style>
                                      <class name="padbutton"/>
                                    </style>
                                  </object>
                                  <packing>
                                    <property name="left_attach">4</property>
                                    <property name="top_attach">11</property>
                                  </packing>
                                </child>
                                <child>
                                  <object class="GtkToggleButton" id="button_page_addTask_page_PadTask_pad52">
                                    <property name="label" translatable="yes">52</property>
                                    <property name="visible">True</property>
                                    <property name="can_focus">True</property>
                                    <property name="receives_default">True</property>
                                    <property name="margin_left">2</property>
                                    <property name="margin_right">2</property>
                                    <property name="margin_top">2</property>
                                    <property name="margin_bottom">2</property>
                                    <style>
                                      <class name="padbutton"/>
                                    </style>
                                  </object>
                                  <packing>
                                    <property name="left_attach">5</property>
                                    <property name="top_attach">10</property>
                                  </packing>
                                </child>
                                <child>
                                  <object class="GtkToggleButton" id="button_page_addTask_page_PadTask_pad53">
                                    <property name="label" translatable="yes">53</property>
                                    <property name="visible">True</property>
                                    <property name="can_focus">True</property>
                                    <property name="receives_default">True</property>
                                    <property name="margin_left">2</property>
                                    <property name="margin_right">2</property>
                                    <property name="margin_top">2</property>
                                    <property name="margin_bottom">2</property>
                                    <style>
                                      <class name="padbutton"/>
                                    </style>
                                  </object>
                                  <packing>
                                    <property name="left_attach">5</property>
                                    <property name="top_attach">11</property>
                                  </packing>
                                </child>
                                <child>
                                  <object class="GtkToggleButton" id="button_page_addTask_page_PadTask_pad1">
                                    <property name="label" translatable="yes">1</property>
                                    <property name="visible">True</property>
                                    <property name="can_focus">True</property>
                                    <property name="receives_default">True</property>
                                    <property name="margin_left">2</property>
                                    <property name="margin_right">2</property>
                                    <property name="margin_top">2</property>
                                    <property name="margin_bottom">2</property>
                                    <style>
                                      <class name="padbutton"/>
                                    </style>
                                  </object>
                                  <packing>
                                    <property name="left_attach">6</property>
                                    <property name="top_attach">11</property>
                                  </packing>
                                </child>
                                <child>
                                  <object class="GtkToggleButton" id="button_page_addTask_page_PadTask_pad7">
                                    <property name="label" translatable="yes">7</property>
                                    <property name="visible">True</property>
                                    <property name="can_focus">True</property>
                                    <property name="receives_default">True</property>
                                    <property name="margin_left">2</property>
                                    <property name="margin_right">2</property>
                                    <property name="margin_top">2</property>
                                    <property name="margin_bottom">2</property>
                                    <style>
                                      <class name="padbutton"/>
                                    </style>
                                  </object>
                                  <packing>
                                    <property name="left_attach">7</property>
                                    <property name="top_attach">10</property>
                                  </packing>
                                </child>
                                <child>
                                  <object class="GtkToggleButton" id="button_page_addTask_page_PadTask_pad5">
                                    <property name="label" translatable="yes">5</property>
                                    <property name="visible">True</property>
                                    <property name="can_focus">True</property>
                                    <property name="receives_default">True</property>
                                    <property name="margin_left">2</property>
                                    <property name="margin_right">2</property>
                                    <property name="margin_top">2</property>
                                    <property name="margin_bottom">2</property>
                                    <style>
                                      <class name="padbutton"/>
                                    </style>
                                  </object>
                                  <packing>
                                    <property name="left_attach">7</property>
                                    <property name="top_attach">11</property>
                                  </packing>
                                </child>
                                <child>
                                  <object class="GtkToggleButton" id="button_page_addTask_page_PadTask_pad4">
                                    <property name="label" translatable="yes">4</property>
                                    <property name="visible">True</property>
                                    <property name="can_focus">True</property>
                                    <property name="receives_default">True</property>
                                    <property name="margin_left">2</property>
                                    <property name="margin_right">2</property>
                                    <property name="margin_top">2</property>
                                    <property name="margin_bottom">2</property>
                                    <style>
                                      <class name="padbutton"/>
                                    </style>
                                  </object>
                                  <packing>
                                    <property name="left_attach">7</property>
                                    <property name="top_attach">12</property>
                                  </packing>
                                </child>
                                <child>
                                  <object class="GtkToggleButton" id="button_page_addTask_page_PadTask_pad3">
                                    <property name="label" translatable="yes">3</property>
                                    <property name="visible">True</property>
                                    <property name="can_focus">True</property>
                                    <property name="receives_default">True</property>
                                    <property name="margin_left">2</property>
                                    <property name="margin_right">2</property>
                                    <property name="margin_top">2</property>
                                    <property name="margin_bottom">2</property>
                                    <style>
                                      <class name="padbutton"/>
                                    </style>
                                  </object>
                                  <packing>
                                    <property name="left_attach">7</property>
                                    <property name="top_attach">13</property>
                                    <property name="height">2</property>
                                  </packing>
                                </child>
                                <child>
                                  <object class="GtkToggleButton" id="button_page_addTask_page_PadTask_pad2">
                                    <property name="label" translatable="yes">2 (W)</property>
                                    <property name="visible">True</property>
                                    <property name="can_focus">True</property>
                                    <property name="receives_default">True</property>
                                    <property name="margin_left">2</property>
                                    <property name="margin_right">2</property>
                                    <property name="margin_top">2</property>
                                    <property name="margin_bottom">2</property>
                                    <style>
                                      <class name="padbutton"/>
                                    </style>
                                  </object>
                                  <packing>
                                    <property name="left_attach">8</property>
                                    <property name="top_attach">14</property>
                                    <property name="width">3</property>
                                    <property name="height">3</property>
                                  </packing>
                                </child>
                                <child>
                                  <object class="GtkToggleButton" id="button_page_addTask_page_PadTask_pad51">
                                    <property name="label" translatable="yes">51 (R7)</property>
                                    <property name="visible">True</property>
                                    <property name="can_focus">True</property>
                                    <property name="receives_default">True</property>
                                    <property name="margin_left">2</property>
                                    <property name="margin_right">2</property>
                                    <property name="margin_top">2</property>
                                    <property name="margin_bottom">2</property>
                                    <style>
                                      <class name="padbutton"/>
                                    </style>
                                  </object>
                                  <packing>
                                    <property name="left_attach">2</property>
                                    <property name="top_attach">15</property>
                                    <property name="width">3</property>
                                    <property name="height">2</property>
                                  </packing>
                                </child>
                                <child>
                                  <placeholder/>
                                </child>
                                <child>
                                  <placeholder/>
                                </child>
                                <child>
                                  <placeholder/>
                                </child>
                                <child>
                                  <placeholder/>
                                </child>
                                <child>
                                  <placeholder/>
                                </child>
                                <child>
                                  <placeholder/>
                                </child>
                                <child>
                                  <placeholder/>
                                </child>
                                <child>
                                  <placeholder/>
                                </child>
                                <child>
                                  <placeholder/>
                                </child>
                                <child>
                                  <placeholder/>
                                </child>
                                <child>
                                  <placeholder/>
                                </child>
                                <child>
                                  <placeholder/>
                                </child>
                                <child>
                                  <placeholder/>
                                </child>
                                <child>
                                  <placeholder/>
                                </child>
                                <child>
                                  <placeholder/>
                                </child>
                                <child>
                                  <placeholder/>
                                </child>
                                <child>
                                  <placeholder/>
                                </child>
                                <child>
                                  <placeholder/>
                                </child>
                                <child>
                                  <placeholder/>
                                </child>
                                <child>
                                  <placeholder/>
                                </child>
                                <child>
                                  <placeholder/>
                                </child>
                                <child>
                                  <placeholder/>
                                </child>
                                <child>
                                  <placeholder/>
                                </child>
                                <child>
                                  <placeholder/>
                                </child>
                                <child>
                                  <placeholder/>
                                </child>
                                <child>
                                  <placeholder/>
                                </child>
                                <child>
                                  <placeholder/>
                                </child>
                                <child>
                                  <placeholder/>
                                </child>
                                <child>
                                  <placeholder/>
                                </child>
                                <child>
                                  <placeholder/>
                                </child>
                                <child>
                                  <placeholder/>
                                </child>
                                <child>
                                  <placeholder/>
                                </child>
                                <child>
                                  <placeholder/>
                                </child>
                                <child>
                                  <placeholder/>
                                </child>
                                <child>
                                  <placeholder/>
                                </child>
                                <child>
                                  <placeholder/>
                                </child>
                                <child>
                                  <placeholder/>
                                </child>
                                <child>
                                  <placeholder/>
                                </child>
                                <child>
                                  <placeholder/>
                                </child>
                                <child>
                                  <placeholder/>
                                </child>
                                <child>
                                  <placeholder/>
                                </child>
                                <child>
                                  <placeholder/>
                                </child>
                                <child>
                                  <placeholder/>
                                </child>
                                <child>
                                  <placeholder/>
                                </child>
                                <child>
                                  <placeholder/>
                                </child>
                                <child>
                                  <placeholder/>
                                </child>
                                <child>
                                  <placeholder/>
                                </child>
                                <child>
                                  <placeholder/>
                                </child>
                                <child>
                                  <placeholder/>
                                </child>
                                <child>
                                  <placeholder/>
                                </child>
                                <child>
                                  <placeholder/>
                                </child>
                                <child>
                                  <placeholder/>
                                </child>
                                <child>
                                  <placeholder/>
                                </child>
                                <child>
                                  <placeholder/>
                                </child>
                                <child>
                                  <placeholder/>
                                </child>
                                <child>
                                  <placeholder/>
                                </child>
                                <child>
                                  <placeholder/>
                                </child>
                                <child>
                                  <placeholder/>
                                </child>
                                <child>
                                  <placeholder/>
                                </child>
                                <child>
                                  <placeholder/>
                                </child>
                                <child>
                                  <placeholder/>
                                </child>
                                <child>
                                  <placeholder/>
                                </child>
                                <child>
                                  <placeholder/>
                                </child>
                                <child>
                                  <placeholder/>
                                </child>
                                <child>
                                  <placeholder/>
                                </child>
                                <child>
                                  <placeholder/>
                                </child>
                                <child>
                                  <placeholder/>
                                </child>
                                <child>
                                  <placeholder/>
                                </child>
                                <child>
                                  <placeholder/>
                                </child>
                                <child>
                                  <placeholder/>
                                </child>
                                <child>
                                  <placeholder/>
                                </child>
                                <child>
                                  <placeholder/>
                                </child>
                                <child>
                                  <placeholder/>
                                </child>
                                <child>
                                  <placeholder/>
                                </child>
                                <child>
                                  <placeholder/>
                                </child>
                                <child>
                                  <placeholder/>
                                </child>
                                <child>
                                  <placeholder/>
                                </child>
                                <child>
                                  <placeholder/>
                                </child>
                                <child>
                                  <placeholder/>
                                </child>
                                <child>
                                  <placeholder/>
                                </child>
                                <child>
                                  <placeholder/>
                                </child>
                                <child>
                                  <placeholder/>
                                </child>
                                <child>
                                  <placeholder/>
                                </child>
                                <child>
                                  <placeholder/>
                                </child>
                                <child>
                                  <placeholder/>
                                </child>
                                <child>
                                  <placeholder/>
                                </child>
                                <child>
                                  <placeholder/>
                                </child>
                                <child>
                                  <placeholder/>
                                </child>
                                <child>
                                  <placeholder/>
                                </child>
                                <child>
                                  <placeholder/>
                                </child>
                                <child>
                                  <placeholder/>
                                </child>
                                <child>
                                  <placeholder/>
                                </child>
                                <child>
                                  <placeholder/>
                                </child>
                                <child>
                                  <placeholder/>
                                </child>
                                <child>
                                  <placeholder/>
                                </child>
                                <child>
                                  <placeholder/>
                                </child>
                                <child>
                                  <placeholder/>
                                </child>
                                <child>
                                  <placeholder/>
                                </child>
                                <child>
                                  <placeholder/>
                                </child>
                                <child>
                                  <placeholder/>
                                </child>
                                <child>
                                  <placeholder/>
                                </child>
                              </object>
                            </child>
                          </object>
                        </child>
                      </object>
                      <packing>
                        <property name="expand">True</property>
                        <property name="fill">True</property>
                        <property name="position">0</property>
                      </packing>
                    </child>
                    <child>
                      <object class="GtkBox">
                        <property name="visible">True</property>
                        <property name="can_focus">False</property>
                        <property name="orientation">vertical</property>
                        <child>
                          <object class="GtkLabel" id="label_page_addTask_page_PadTask_time">
                            <property name="visible">True</property>
                            <property name="can_focus">False</property>
                            <property name="margin_left">2</property>
                            <property name="margin_right">2</property>
                            <property name="label" translatable="yes">time [ms]</property>
                            <property name="track_visited_links">False</property>
                          </object>
                          <packing>
                            <property name="expand">False</property>
                            <property name="fill">True</property>
                            <property name="position">0</property>
                          </packing>
                        </child>
                        <child>
                          <object class="GtkScale" id="scale_page_addTask_page_PadTask_time">
                            <property name="visible">True</property>
                            <property name="can_focus">True</property>
                            <property name="orientation">vertical</property>
                            <property name="adjustment">adjustment_page_addTask_page_PadTask_time</property>
                            <property name="inverted">True</property>
                            <property name="lower_stepper_sensitivity">on</property>
                            <property name="upper_stepper_sensitivity">on</property>
                            <property name="restrict_to_fill_level">False</property>
                            <property name="fill_level">0</property>
                            <property name="round_digits">0</property>
                            <property name="digits">0</property>
                            <property name="draw_value">False</property>
                          </object>
                          <packing>
                            <property name="expand">True</property>
                            <property name="fill">True</property>
                            <property name="position">1</property>
                          </packing>
                        </child>
                        <child>
                          <object class="GtkSpinButton">
                            <property name="visible">True</property>
                            <property name="can_focus">True</property>
                            <property name="has_frame">False</property>
                            <property name="orientation">vertical</property>
                            <property name="adjustment">adjustment_page_addTask_page_PadTask_time</property>
                          </object>
                          <packing>
                            <property name="expand">False</property>
                            <property name="fill">True</property>
                            <property name="position">2</property>
                          </packing>
                        </child>
                      </object>
                      <packing>
                        <property name="expand">False</property>
                        <property name="fill">True</property>
                        <property name="position">1</property>
                      </packing>
                    </child>
                    <child>
                      <object class="GtkBox">
                        <property name="visible">True</property>
                        <property name="can_focus">False</property>
                        <property name="orientation">vertical</property>
                        <property name="homogeneous">True</property>
                        <child>
                          <object class="GtkButton" id="button_page_addTask_page_PadTask_activate">
                            <property name="label" translatable="yes">activate
Pad</property>
                            <property name="height_request">60</property>
                            <property name="visible">True</property>
                            <property name="can_focus">True</property>
                            <property name="receives_default">True</property>
                            <property name="margin_left">5</property>
                            <property name="margin_right">5</property>
                            <property name="margin_top">5</property>
                            <property name="margin_bottom">5</property>
                          </object>
                          <packing>
                            <property name="expand">False</property>
                            <property name="fill">True</property>
                            <property name="position">0</property>
                          </packing>
                        </child>
                        <child>
                          <object class="GtkButton" id="button_page_addTask_page_PadTask_add">
                            <property name="label" translatable="yes">add
Pad
Task</property>
                            <property name="height_request">60</property>
                            <property name="visible">True</property>
                            <property name="can_focus">True</property>
                            <property name="receives_default">True</property>
                            <property name="margin_left">5</property>
                            <property name="margin_right">5</property>
                            <property name="margin_top">5</property>
                            <property name="margin_bottom">5</property>
                          </object>
                          <packing>
                            <property name="expand">False</property>
                            <property name="fill">True</property>
                            <property name="position">1</property>
                          </packing>
                        </child>
                      </object>
                      <packing>
                        <property name="expand">False</property>
                        <property name="fill">True</property>
                        <property name="pack_type">end</property>
                        <property name="position">2</property>
                      </packing>
                    </child>
                  </object>
                  <packing>
                    <property name="position">4</property>
                  </packing>
                </child>
                <child type="tab">
                  <object class="GtkLabel" id="label_page_addTask_page_PadTask">
                    <property name="visible">True</property>
                    <property name="can_focus">False</property>
                    <property name="label" translatable="yes">Pad Task</property>
                  </object>
                  <packing>
                    <property name="position">4</property>
                    <property name="tab_fill">False</property>
                  </packing>
                </child>
                <child>
                  <object class="GtkBox">
                    <property name="visible">True</property>
                    <property name="can_focus">False</property>
                    <property name="orientation">vertical</property>
                    <child>
                      <object class="GtkScrolledWindow">
                        <property name="visible">True</property>
                        <property name="can_focus">True</property>
                        <property name="shadow_type">in</property>
                        <child>
                          <object class="GtkViewport">
                            <property name="visible">True</property>
                            <property name="can_focus">False</property>
                            <child>
                              <object class="GtkBox">
                                <property name="visible">True</property>
                                <property name="can_focus">False</property>
                                <property name="orientation">vertical</property>
                                <child>
                                  <object class="GtkLabel" id="label_page_addTask_page_impTask_type">
                                    <property name="visible">True</property>
                                    <property name="can_focus">False</property>
                                    <property name="margin_left">5</property>
                                    <property name="margin_right">5</property>
                                    <property name="margin_top">5</property>
                                    <property name="margin_bottom">5</property>
                                    <property name="label" translatable="yes">Type</property>
                                  </object>
                                  <packing>
                                    <property name="expand">False</property>
                                    <property name="fill">True</property>
                                    <property name="position">0</property>
                                  </packing>
                                </child>
                                <child>
                                  <object class="GtkBox">
                                    <property name="visible">True</property>
                                    <property name="can_focus">False</property>
                                    <property name="margin_left">5</property>
                                    <property name="margin_right">5</property>
                                    <property name="margin_top">5</property>
                                    <property name="margin_bottom">5</property>
                                    <property name="spacing">10</property>
                                    <property name="homogeneous">True</property>
                                    <child>
                                      <object class="GtkRadioButton" id="radiobutton_page_addTask_page_impTask_type_hp4294A">
                                        <property name="label" translatable="yes">HP4294A</property>
                                        <property name="visible">True</property>
                                        <property name="can_focus">True</property>
                                        <property name="receives_default">False</property>
                                        <property name="active">True</property>
                                        <property name="draw_indicator">True</property>
                                      </object>
                                      <packing>
                                        <property name="expand">False</property>
                                        <property name="fill">False</property>
                                        <property name="position">0</property>
                                      </packing>
                                    </child>
                                    <child>
                                      <object class="GtkRadioButton" id="radiobutton_page_addTask_page_impTask_type_novocontrol">
                                        <property name="label" translatable="yes">Novocontrol</property>
                                        <property name="visible">True</property>
                                        <property name="can_focus">True</property>
                                        <property name="receives_default">False</property>
                                        <property name="active">True</property>
                                        <property name="draw_indicator">True</property>
                                        <property name="group">radiobutton_page_addTask_page_impTask_type_hp4294A</property>
                                      </object>
                                      <packing>
                                        <property name="expand">False</property>
                                        <property name="fill">False</property>
                                        <property name="position">1</property>
                                      </packing>
                                    </child>
                                    <child>
                                      <object class="GtkRadioButton" id="radiobutton_page_addTask_page_impTask_type_emstat">
                                        <property name="label" translatable="yes">EmStat pico</property>
                                        <property name="visible">True</property>
                                        <property name="can_focus">True</property>
                                        <property name="receives_default">False</property>
                                        <property name="draw_indicator">True</property>
                                        <property name="group">radiobutton_page_addTask_page_impTask_type_hp4294A</property>
                                      </object>
                                      <packing>
                                        <property name="expand">False</property>
                                        <property name="fill">False</property>
                                        <property name="position">2</property>
                                      </packing>
                                    </child>
                                  </object>
                                  <packing>
                                    <property name="expand">False</property>
                                    <property name="fill">True</property>
                                    <property name="position">1</property>
                                  </packing>
                                </child>
                                <child>
                                  <object class="GtkSeparator">
                                    <property name="name">5</property>
                                    <property name="visible">True</property>
                                    <property name="can_focus">False</property>
                                    <property name="margin_left">5</property>
                                    <property name="margin_right">5</property>
                                    <property name="margin_top">5</property>
                                    <property name="margin_bottom">5</property>
                                  </object>
                                  <packing>
                                    <property name="expand">False</property>
                                    <property name="fill">True</property>
                                    <property name="position">2</property>
                                  </packing>
                                </child>
                                <child>
                                  <object class="GtkLabel" id="label_page_addTask_page_impTask_wireMode">
                                    <property name="visible">True</property>
                                    <property name="can_focus">False</property>
                                    <property name="margin_top">15</property>
                                    <property name="label" translatable="yes">wire mode</property>
                                  </object>
                                  <packing>
                                    <property name="expand">False</property>
                                    <property name="fill">True</property>
                                    <property name="position">3</property>
                                  </packing>
                                </child>
                                <child>
                                  <object class="GtkBox" id="box_page_addTask_page_impTask_wireMode">
                                    <property name="visible">True</property>
                                    <property name="can_focus">False</property>
                                    <property name="margin_left">5</property>
                                    <property name="margin_right">5</property>
                                    <property name="margin_top">5</property>
                                    <property name="margin_bottom">5</property>
                                    <property name="spacing">10</property>
                                    <property name="homogeneous">True</property>
                                    <child>
                                      <object class="GtkRadioButton" id="radiobutton_page_addTask_page_impTask_two_wire">
                                        <property name="label" translatable="yes">two wire</property>
                                        <property name="visible">True</property>
                                        <property name="can_focus">True</property>
                                        <property name="receives_default">False</property>
                                        <property name="active">True</property>
                                        <property name="draw_indicator">True</property>
                                      </object>
                                      <packing>
                                        <property name="expand">False</property>
                                        <property name="fill">False</property>
                                        <property name="position">0</property>
                                      </packing>
                                    </child>
                                    <child>
                                      <object class="GtkRadioButton" id="radiobutton_page_addTask_page_impTask_three_wire">
                                        <property name="label" translatable="yes">three wire</property>
                                        <property name="visible">True</property>
                                        <property name="can_focus">True</property>
                                        <property name="receives_default">False</property>
                                        <property name="active">True</property>
                                        <property name="draw_indicator">True</property>
                                        <property name="group">radiobutton_page_addTask_page_impTask_two_wire</property>
                                      </object>
                                      <packing>
                                        <property name="expand">False</property>
                                        <property name="fill">False</property>
                                        <property name="position">1</property>
                                      </packing>
                                    </child>
                                    <child>
                                      <object class="GtkRadioButton" id="radiobutton_page_addTask_page_impTask_four_wire">
                                        <property name="label" translatable="yes">four wire</property>
                                        <property name="visible">True</property>
                                        <property name="can_focus">True</property>
                                        <property name="receives_default">False</property>
                                        <property name="active">True</property>
                                        <property name="draw_indicator">True</property>
                                        <property name="group">radiobutton_page_addTask_page_impTask_two_wire</property>
                                      </object>
                                      <packing>
                                        <property name="expand">False</property>
                                        <property name="fill">False</property>
                                        <property name="position">2</property>
                                      </packing>
                                    </child>
                                  </object>
                                  <packing>
                                    <property name="expand">False</property>
                                    <property name="fill">True</property>
                                    <property name="position">4</property>
                                  </packing>
                                </child>
                                <child>
                                  <object class="GtkLabel" id="label_page_addTask_page_impTask_startFreq">
                                    <property name="visible">True</property>
                                    <property name="can_focus">False</property>
                                    <property name="margin_top">15</property>
                                    <property name="label" translatable="yes">start frequency [Hz]</property>
                                  </object>
                                  <packing>
                                    <property name="expand">False</property>
                                    <property name="fill">True</property>
                                    <property name="position">5</property>
                                  </packing>
                                </child>
                                <child>
                                  <object class="GtkSpinButton" id="spinbutton_page_addTask_page_impTask_startFreq">
                                    <property name="visible">True</property>
                                    <property name="can_focus">True</property>
                                    <property name="margin_left">5</property>
                                    <property name="margin_right">5</property>
                                    <property name="margin_top">5</property>
                                    <property name="margin_bottom">5</property>
                                    <property name="adjustment">adjustment_page_addTask_page_impTask_startFreq</property>
                                    <property name="numeric">True</property>
                                    <property name="update_policy">if-valid</property>
                                  </object>
                                  <packing>
                                    <property name="expand">False</property>
                                    <property name="fill">True</property>
                                    <property name="position">6</property>
                                  </packing>
                                </child>
                                <child>
                                  <object class="GtkLabel" id="label_page_addTask_page_impTask_stopFreq">
                                    <property name="visible">True</property>
                                    <property name="can_focus">False</property>
                                    <property name="margin_top">15</property>
                                    <property name="label" translatable="yes">stop frequency [Hz]</property>
                                  </object>
                                  <packing>
                                    <property name="expand">False</property>
                                    <property name="fill">True</property>
                                    <property name="position">7</property>
                                  </packing>
                                </child>
                                <child>
                                  <object class="GtkSpinButton" id="spinbutton_page_addTask_page_impTask_stopFreq">
                                    <property name="visible">True</property>
                                    <property name="can_focus">True</property>
                                    <property name="margin_left">5</property>
                                    <property name="margin_right">5</property>
                                    <property name="margin_top">5</property>
                                    <property name="margin_bottom">5</property>
                                    <property name="adjustment">adjustment_page_addTask_page_impTask_stopFreq</property>
                                    <property name="numeric">True</property>
                                    <property name="update_policy">if-valid</property>
                                  </object>
                                  <packing>
                                    <property name="expand">False</property>
                                    <property name="fill">True</property>
                                    <property name="position">8</property>
                                  </packing>
                                </child>
                                <child>
                                  <object class="GtkLabel" id="label_page_addTask_page_impTask_voltage">
                                    <property name="visible">True</property>
                                    <property name="can_focus">False</property>
                                    <property name="margin_top">15</property>
                                    <property name="label" translatable="yes">voltage [V]</property>
                                  </object>
                                  <packing>
                                    <property name="expand">False</property>
                                    <property name="fill">True</property>
                                    <property name="position">9</property>
                                  </packing>
                                </child>
                                <child>
                                  <object class="GtkSpinButton" id="spinbutton_page_addTask_page_impTask_voltage">
                                    <property name="visible">True</property>
                                    <property name="can_focus">True</property>
                                    <property name="margin_left">5</property>
                                    <property name="margin_right">5</property>
                                    <property name="margin_top">5</property>
                                    <property name="margin_bottom">5</property>
                                    <property name="adjustment">adjustment_page_addTask_page_impTask_voltage</property>
                                    <property name="digits">3</property>
                                    <property name="numeric">True</property>
                                    <property name="update_policy">if-valid</property>
                                  </object>
                                  <packing>
                                    <property name="expand">False</property>
                                    <property name="fill">True</property>
                                    <property name="position">10</property>
                                  </packing>
                                </child>
                                <child>
                                  <object class="GtkLabel" id="label_page_addTask_page_impTask_points">
                                    <property name="visible">True</property>
                                    <property name="can_focus">False</property>
                                    <property name="margin_top">15</property>
                                    <property name="label" translatable="yes">points</property>
                                  </object>
                                  <packing>
                                    <property name="expand">False</property>
                                    <property name="fill">True</property>
                                    <property name="position">11</property>
                                  </packing>
                                </child>
                                <child>
                                  <object class="GtkSpinButton" id="spinbutton_page_addTask_page_impTask_points">
                                    <property name="visible">True</property>
                                    <property name="can_focus">True</property>
                                    <property name="margin_left">5</property>
                                    <property name="margin_right">5</property>
                                    <property name="margin_top">5</property>
                                    <property name="margin_bottom">5</property>
                                    <property name="adjustment">adjustment_page_addTask_page_impTask_points</property>
                                  </object>
                                  <packing>
                                    <property name="expand">False</property>
                                    <property name="fill">True</property>
                                    <property name="position">12</property>
                                  </packing>
                                </child>
                                <child>
                                  <object class="GtkLabel" id="label_page_addTask_page_impTask_bw">
                                    <property name="visible">True</property>
                                    <property name="can_focus">False</property>
                                    <property name="margin_top">15</property>
                                    <property name="label" translatable="yes">BW</property>
                                  </object>
                                  <packing>
                                    <property name="expand">False</property>
                                    <property name="fill">True</property>
                                    <property name="position">13</property>
                                  </packing>
                                </child>
                                <child>
                                  <object class="GtkScale" id="scale_page_addTask_page_impTask_bw">
                                    <property name="visible">True</property>
                                    <property name="can_focus">True</property>
                                    <property name="margin_left">5</property>
                                    <property name="margin_right">5</property>
                                    <property name="adjustment">adjustment_page_addTask_page_impTask_bw</property>
                                    <property name="restrict_to_fill_level">False</property>
                                    <property name="fill_level">0</property>
                                    <property name="round_digits">0</property>
                                    <property name="digits">0</property>
                                    <property name="value_pos">right</property>
                                  </object>
                                  <packing>
                                    <property name="expand">False</property>
                                    <property name="fill">True</property>
                                    <property name="position">14</property>
                                  </packing>
                                </child>
                                <child>
                                  <object class="GtkLabel" id="label_page_addTask_page_impTask_pointAverage">
                                    <property name="visible">True</property>
                                    <property name="can_focus">False</property>
                                    <property name="margin_top">15</property>
                                    <property name="label" translatable="yes">point average</property>
                                  </object>
                                  <packing>
                                    <property name="expand">False</property>
                                    <property name="fill">True</property>
                                    <property name="position">15</property>
                                  </packing>
                                </child>
                                <child>
                                  <object class="GtkScale" id="scale_page_addTask_page_impTask_pointAverage">
                                    <property name="visible">True</property>
                                    <property name="can_focus">True</property>
                                    <property name="margin_left">5</property>
                                    <property name="margin_right">5</property>
                                    <property name="adjustment">adjustment_page_addTask_page_impTask_pointAverage</property>
                                    <property name="restrict_to_fill_level">False</property>
                                    <property name="fill_level">0</property>
                                    <property name="round_digits">2</property>
                                    <property name="digits">0</property>
                                    <property name="value_pos">right</property>
                                  </object>
                                  <packing>
                                    <property name="expand">False</property>
                                    <property name="fill">True</property>
                                    <property name="position">16</property>
                                  </packing>
                                </child>
                                <child>
                                  <object class="GtkSeparator">
                                    <property name="visible">True</property>
                                    <property name="can_focus">False</property>
                                    <property name="margin_left">5</property>
                                    <property name="margin_right">5</property>
                                    <property name="margin_top">5</property>
                                    <property name="margin_bottom">5</property>
                                  </object>
                                  <packing>
                                    <property name="expand">False</property>
                                    <property name="fill">True</property>
                                    <property name="position">17</property>
                                  </packing>
                                </child>
                                <child>
                                  <object class="GtkCheckButton" id="checkButton_page_addTask_page_impTask_transientTask">
                                    <property name="label" translatable="yes">transient</property>
                                    <property name="visible">True</property>
                                    <property name="can_focus">True</property>
                                    <property name="receives_default">False</property>
                                    <property name="draw_indicator">True</property>
                                  </object>
                                  <packing>
                                    <property name="expand">False</property>
                                    <property name="fill">True</property>
                                    <property name="position">18</property>
                                  </packing>
                                </child>
                                <child>
                                  <object class="GtkBox">
                                    <property name="visible">True</property>
                                    <property name="can_focus">False</property>
                                    <property name="homogeneous">True</property>
                                    <child>
                                      <object class="GtkRadioButton" id="radioButton_page_addTask_page_impTask_termTime">
                                        <property name="label" translatable="yes">time</property>
                                        <property name="visible">True</property>
                                        <property name="sensitive">False</property>
                                        <property name="can_focus">True</property>
                                        <property name="receives_default">False</property>
                                        <property name="halign">start</property>
                                        <property name="active">True</property>
                                        <property name="draw_indicator">True</property>
                                      </object>
                                      <packing>
                                        <property name="expand">False</property>
                                        <property name="fill">True</property>
                                        <property name="position">0</property>
                                      </packing>
                                    </child>
                                    <child>
                                      <object class="GtkRadioButton" id="radioButton_page_addTask_page_impTask_termPoints">
                                        <property name="label" translatable="yes">points</property>
                                        <property name="visible">True</property>
                                        <property name="sensitive">False</property>
                                        <property name="can_focus">True</property>
                                        <property name="receives_default">False</property>
                                        <property name="halign">start</property>
                                        <property name="active">True</property>
                                        <property name="draw_indicator">True</property>
                                        <property name="group">radioButton_page_addTask_page_impTask_termTime</property>
                                      </object>
                                      <packing>
                                        <property name="expand">False</property>
                                        <property name="fill">True</property>
                                        <property name="position">1</property>
                                      </packing>
                                    </child>
                                  </object>
                                  <packing>
                                    <property name="expand">False</property>
                                    <property name="fill">True</property>
                                    <property name="position">19</property>
                                  </packing>
                                </child>
                                <child>
                                  <object class="GtkLabel" id="label_page_addTask_page_impTask_termValue">
                                    <property name="sensitive">False</property>
                                    <property name="can_focus">False</property>
                                    <property name="margin_top">15</property>
                                    <property name="label" translatable="yes">termination value</property>
                                  </object>
                                  <packing>
                                    <property name="expand">False</property>
                                    <property name="fill">True</property>
                                    <property name="position">20</property>
                                  </packing>
                                </child>
                                <child>
                                  <object class="GtkBox">
                                    <property name="visible">True</property>
                                    <property name="can_focus">False</property>
                                    <property name="margin_bottom">5</property>
                                    <child>
                                      <object class="GtkScale" id="scale_page_addTask_page_impTask_termValue">
                                        <property name="sensitive">False</property>
                                        <property name="can_focus">True</property>
                                        <property name="margin_left">5</property>
                                        <property name="margin_right">5</property>
                                        <property name="margin_top">5</property>
                                        <property name="margin_bottom">5</property>
                                        <property name="hexpand">True</property>
                                        <property name="adjustment">adjustment_page_addTask_page_impTask_transTermValue</property>
                                        <property name="restrict_to_fill_level">False</property>
                                        <property name="fill_level">0</property>
                                        <property name="round_digits">0</property>
                                        <property name="digits">0</property>
                                        <property name="draw_value">False</property>
                                        <property name="value_pos">right</property>
                                      </object>
                                      <packing>
                                        <property name="expand">True</property>
                                        <property name="fill">True</property>
                                        <property name="position">0</property>
                                      </packing>
                                    </child>
                                    <child>
                                      <object class="GtkSpinButton" id="spinButton_page_addTask_page_impTask_termValue">
                                        <property name="sensitive">False</property>
                                        <property name="can_focus">True</property>
                                        <property name="margin_left">5</property>
                                        <property name="margin_right">5</property>
                                        <property name="margin_top">5</property>
                                        <property name="margin_bottom">5</property>
                                        <property name="adjustment">adjustment_page_addTask_page_impTask_transTermValue</property>
                                      </object>
                                      <packing>
                                        <property name="expand">False</property>
                                        <property name="fill">True</property>
                                        <property name="position">1</property>
                                      </packing>
                                    </child>
                                  </object>
                                  <packing>
                                    <property name="expand">False</property>
                                    <property name="fill">True</property>
                                    <property name="position">21</property>
                                  </packing>
                                </child>
                                <child>
                                  <object class="GtkLabel" id="label_page_addTask_page_impTask_termHours">
                                    <property name="visible">True</property>
                                    <property name="sensitive">False</property>
                                    <property name="can_focus">False</property>
                                    <property name="margin_top">10</property>
                                    <property name="margin_bottom">5</property>
                                    <property name="label" translatable="yes">Hours</property>
                                  </object>
                                  <packing>
                                    <property name="expand">False</property>
                                    <property name="fill">True</property>
                                    <property name="position">22</property>
                                  </packing>
                                </child>
                                <child>
                                  <object class="GtkSpinButton" id="spinbutton_page_addTask_page_impTask_termHours">
                                    <property name="visible">True</property>
                                    <property name="sensitive">False</property>
                                    <property name="can_focus">True</property>
                                    <property name="margin_left">5</property>
                                    <property name="margin_right">5</property>
                                    <property name="margin_top">5</property>
                                    <property name="margin_bottom">5</property>
                                    <property name="text" translatable="yes">0</property>
                                    <property name="adjustment">adjustment_page_addTask_page_impTask_termHours</property>
                                    <property name="snap_to_ticks">True</property>
                                    <property name="numeric">True</property>
                                    <property name="wrap">True</property>
                                  </object>
                                  <packing>
                                    <property name="expand">False</property>
                                    <property name="fill">True</property>
                                    <property name="position">23</property>
                                  </packing>
                                </child>
                                <child>
                                  <object class="GtkLabel" id="label_page_addTask_page_impTask_termMinutes">
                                    <property name="visible">True</property>
                                    <property name="sensitive">False</property>
                                    <property name="can_focus">False</property>
                                    <property name="margin_left">5</property>
                                    <property name="margin_right">5</property>
                                    <property name="margin_top">10</property>
                                    <property name="margin_bottom">5</property>
                                    <property name="label" translatable="yes">Minutes</property>
                                  </object>
                                  <packing>
                                    <property name="expand">False</property>
                                    <property name="fill">True</property>
                                    <property name="position">24</property>
                                  </packing>
                                </child>
                                <child>
                                  <object class="GtkSpinButton" id="spinbutton_page_addTask_page_impTask_termMinutes">
                                    <property name="visible">True</property>
                                    <property name="sensitive">False</property>
                                    <property name="can_focus">True</property>
                                    <property name="margin_left">5</property>
                                    <property name="margin_right">5</property>
                                    <property name="margin_top">5</property>
                                    <property name="margin_bottom">5</property>
                                    <property name="text" translatable="yes">0</property>
                                    <property name="adjustment">adjustment_page_addTask_page_impTask_termMinutes</property>
                                    <property name="snap_to_ticks">True</property>
                                    <property name="numeric">True</property>
                                    <property name="wrap">True</property>
                                  </object>
                                  <packing>
                                    <property name="expand">False</property>
                                    <property name="fill">True</property>
                                    <property name="position">25</property>
                                  </packing>
                                </child>
                                <child>
                                  <object class="GtkLabel" id="label_page_addTask_page_impTask_termSeconds">
                                    <property name="visible">True</property>
                                    <property name="sensitive">False</property>
                                    <property name="can_focus">False</property>
                                    <property name="margin_left">5</property>
                                    <property name="margin_right">5</property>
                                    <property name="margin_top">10</property>
                                    <property name="margin_bottom">5</property>
                                    <property name="label" translatable="yes">Seconds</property>
                                  </object>
                                  <packing>
                                    <property name="expand">False</property>
                                    <property name="fill">True</property>
                                    <property name="position">26</property>
                                  </packing>
                                </child>
                                <child>
                                  <object class="GtkSpinButton" id="spinbutton_page_addTask_page_impTask_termSeconds">
                                    <property name="visible">True</property>
                                    <property name="sensitive">False</property>
                                    <property name="can_focus">True</property>
                                    <property name="margin_left">5</property>
                                    <property name="margin_right">5</property>
                                    <property name="margin_top">5</property>
                                    <property name="margin_bottom">5</property>
                                    <property name="text" translatable="yes">10</property>
                                    <property name="adjustment">adjustment_page_addTask_page_impTask_termSeconds</property>
                                    <property name="snap_to_ticks">True</property>
                                    <property name="numeric">True</property>
                                    <property name="wrap">True</property>
                                    <property name="value">10</property>
                                  </object>
                                  <packing>
                                    <property name="expand">False</property>
                                    <property name="fill">True</property>
                                    <property name="position">27</property>
                                  </packing>
                                </child>
                              </object>
                            </child>
                          </object>
                        </child>
                      </object>
                      <packing>
                        <property name="expand">True</property>
                        <property name="fill">True</property>
                        <property name="position">0</property>
                      </packing>
                    </child>
                    <child>
                      <object class="GtkButton" id="button_page_addTask_page_impTask_addTask">
                        <property name="label" translatable="yes">add Impedance Task</property>
                        <property name="height_request">60</property>
                        <property name="visible">True</property>
                        <property name="can_focus">True</property>
                        <property name="receives_default">True</property>
                        <property name="margin_left">5</property>
                        <property name="margin_right">5</property>
                        <property name="margin_top">5</property>
                        <property name="margin_bottom">5</property>
                      </object>
                      <packing>
                        <property name="expand">False</property>
                        <property name="fill">True</property>
                        <property name="pack_type">end</property>
                        <property name="position">1</property>
                      </packing>
                    </child>
                  </object>
                  <packing>
                    <property name="position">5</property>
                  </packing>
                </child>
                <child type="tab">
                  <object class="GtkLabel" id="label_page_addTask_page_impTask">
                    <property name="visible">True</property>
                    <property name="can_focus">False</property>
                    <property name="label" translatable="yes">Imp Task</property>
                  </object>
                  <packing>
                    <property name="position">5</property>
                    <property name="tab_fill">False</property>
                  </packing>
                </child>
              </object>
              <packing>
                <property name="position">3</property>
              </packing>
            </child>
            <child type="tab">
              <object class="GtkLabel" id="label_page_addTask">
                <property name="visible">True</property>
                <property name="can_focus">False</property>
                <property name="label" translatable="yes">Add Task</property>
              </object>
              <packing>
                <property name="position">3</property>
                <property name="tab_fill">False</property>
              </packing>
            </child>
            <child>
              <object class="GtkScrolledWindow">
                <property name="visible">True</property>
                <property name="can_focus">True</property>
                <property name="margin_left">5</property>
                <property name="margin_right">5</property>
                <property name="margin_top">5</property>
                <property name="margin_bottom">5</property>
                <property name="shadow_type">in</property>
                <child>
                  <object class="GtkViewport">
                    <property name="visible">True</property>
                    <property name="can_focus">False</property>
                    <child>
                      <object class="GtkTextView" id="textView_log">
                        <property name="visible">True</property>
                        <property name="can_focus">True</property>
                        <property name="editable">False</property>
                        <property name="cursor_visible">False</property>
                        <property name="monospace">True</property>
                      </object>
                    </child>
                  </object>
                </child>
              </object>
              <packing>
                <property name="position">4</property>
              </packing>
            </child>
            <child type="tab">
              <object class="GtkLabel" id="label_page_log">
                <property name="visible">True</property>
                <property name="can_focus">False</property>
                <property name="label" translatable="yes">Log</property>
              </object>
              <packing>
                <property name="position">4</property>
                <property name="tab_fill">False</property>
              </packing>
            </child>
            <child>
              <object class="GtkGrid">
                <property name="visible">True</property>
                <property name="can_focus">False</property>
                <child>
                  <object class="GtkLabel" id="label_page_pref_projectFolder">
                    <property name="visible">True</property>
                    <property name="can_focus">False</property>
                    <property name="margin_left">5</property>
                    <property name="margin_right">5</property>
                    <property name="margin_top">5</property>
                    <property name="margin_bottom">5</property>
                    <property name="label" translatable="yes">Project Folder</property>
                    <attributes>
                      <attribute name="weight" value="bold"/>
                    </attributes>
                  </object>
                  <packing>
                    <property name="left_attach">0</property>
                    <property name="top_attach">0</property>
                    <property name="width">2</property>
                  </packing>
                </child>
                <child>
                  <object class="GtkLabel" id="label_page_pref_recipeFolder">
                    <property name="visible">True</property>
                    <property name="can_focus">False</property>
                    <property name="margin_left">5</property>
                    <property name="margin_right">5</property>
                    <property name="margin_top">15</property>
                    <property name="margin_bottom">5</property>
                    <property name="label" translatable="yes">Recipe Folder</property>
                    <attributes>
                      <attribute name="weight" value="bold"/>
                    </attributes>
                  </object>
                  <packing>
                    <property name="left_attach">0</property>
                    <property name="top_attach">3</property>
                    <property name="width">2</property>
                  </packing>
                </child>
                <child>
                  <object class="GtkEntry" id="entry_page_pref_projectFolder">
                    <property name="visible">True</property>
                    <property name="can_focus">True</property>
                    <property name="margin_left">5</property>
                    <property name="margin_right">5</property>
                    <property name="margin_top">5</property>
                    <property name="margin_bottom">5</property>
                  </object>
                  <packing>
                    <property name="left_attach">0</property>
                    <property name="top_attach">1</property>
                  </packing>
                </child>
                <child>
                  <object class="GtkButton" id="button_page_pref_projectFolder_browse">
                    <property name="label" translatable="yes">browse</property>
                    <property name="visible">True</property>
                    <property name="can_focus">True</property>
                    <property name="receives_default">True</property>
                    <property name="margin_left">5</property>
                    <property name="margin_right">5</property>
                    <property name="margin_top">5</property>
                    <property name="margin_bottom">5</property>
                  </object>
                  <packing>
                    <property name="left_attach">1</property>
                    <property name="top_attach">1</property>
                  </packing>
                </child>
                <child>
                  <object class="GtkEntry" id="entry_page_pref_recipeFolder">
                    <property name="visible">True</property>
                    <property name="can_focus">True</property>
                    <property name="margin_left">5</property>
                    <property name="margin_right">5</property>
                    <property name="margin_top">5</property>
                    <property name="margin_bottom">5</property>
                  </object>
                  <packing>
                    <property name="left_attach">0</property>
                    <property name="top_attach">4</property>
                  </packing>
                </child>
                <child>
                  <object class="GtkButton" id="button_page_pref_recipeFolder_browse">
                    <property name="label" translatable="yes">browse</property>
                    <property name="visible">True</property>
                    <property name="can_focus">True</property>
                    <property name="receives_default">True</property>
                    <property name="margin_left">5</property>
                    <property name="margin_right">5</property>
                    <property name="margin_top">5</property>
                    <property name="margin_bottom">5</property>
                  </object>
                  <packing>
                    <property name="left_attach">1</property>
                    <property name="top_attach">4</property>
                  </packing>
                </child>
                <child>
                  <object class="GtkSeparator">
                    <property name="visible">True</property>
                    <property name="can_focus">False</property>
                    <property name="margin_left">5</property>
                    <property name="margin_right">5</property>
                    <property name="margin_top">5</property>
                    <property name="margin_bottom">5</property>
                  </object>
                  <packing>
                    <property name="left_attach">0</property>
                    <property name="top_attach">2</property>
                    <property name="width">2</property>
                  </packing>
                </child>
                <child>
                  <object class="GtkSeparator">
                    <property name="visible">True</property>
                    <property name="can_focus">False</property>
                    <property name="margin_top">5</property>
                    <property name="margin_bottom">5</property>
                  </object>
                  <packing>
                    <property name="left_attach">0</property>
                    <property name="top_attach">5</property>
                    <property name="width">2</property>
                  </packing>
                </child>
                <child>
                  <object class="GtkButton" id="button_page_pref_save">
                    <property name="label" translatable="yes">save</property>
                    <property name="visible">True</property>
                    <property name="can_focus">True</property>
                    <property name="receives_default">True</property>
                    <property name="margin_left">5</property>
                    <property name="margin_right">5</property>
                    <property name="margin_top">15</property>
                    <property name="margin_bottom">5</property>
                    <property name="hexpand">True</property>
                  </object>
                  <packing>
                    <property name="left_attach">0</property>
                    <property name="top_attach">6</property>
                  </packing>
                </child>
                <child>
                  <object class="GtkButton" id="button_page_pref_restore">
                    <property name="label" translatable="yes">restore</property>
                    <property name="visible">True</property>
                    <property name="can_focus">True</property>
                    <property name="receives_default">True</property>
                    <property name="margin_left">5</property>
                    <property name="margin_right">5</property>
                    <property name="margin_top">15</property>
                    <property name="margin_bottom">5</property>
                    <property name="hexpand">True</property>
                  </object>
                  <packing>
                    <property name="left_attach">1</property>
                    <property name="top_attach">6</property>
                  </packing>
                </child>
              </object>
              <packing>
                <property name="position">5</property>
              </packing>
            </child>
            <child type="tab">
              <object class="GtkLabel" id="label_page_pref">
                <property name="visible">True</property>
                <property name="can_focus">False</property>
                <property name="label" translatable="yes">Preferences</property>
              </object>
              <packing>
                <property name="position">5</property>
                <property name="tab_fill">False</property>
              </packing>
            </child>
            <child>
              <object class="GtkGrid" id="grid_page_manual">
                <property name="visible">True</property>
                <property name="can_focus">False</property>
                <child>
                  <object class="GtkButton" id="button_pads_execute">
                    <property name="label" translatable="yes">execute</property>
                    <property name="visible">True</property>
                    <property name="can_focus">True</property>
                    <property name="receives_default">True</property>
                    <property name="margin_left">5</property>
                    <property name="margin_right">5</property>
                    <property name="margin_top">5</property>
                    <property name="margin_bottom">5</property>
                  </object>
                  <packing>
                    <property name="left_attach">1</property>
                    <property name="top_attach">0</property>
                  </packing>
                </child>
                <child>
                  <object class="GtkBox" id="box1">
                    <property name="visible">True</property>
                    <property name="can_focus">False</property>
                    <property name="orientation">vertical</property>
                    <child>
                      <object class="GtkLabel" id="label_manual_pad_control">
                        <property name="visible">True</property>
                        <property name="can_focus">False</property>
                        <property name="label" translatable="yes">manual pad control</property>
                        <property name="track_visited_links">False</property>
                      </object>
                      <packing>
                        <property name="expand">False</property>
                        <property name="fill">True</property>
                        <property name="position">0</property>
                      </packing>
                    </child>
                    <child>
                      <object class="GtkEntry" id="entry_pads">
                        <property name="visible">True</property>
                        <property name="can_focus">True</property>
                        <property name="hexpand">True</property>
                        <property name="invisible_char">●</property>
                        <property name="activates_default">True</property>
                        <property name="placeholder_text" translatable="yes">&lt;timems&gt;;&lt;pad1&gt;;&lt;pad2&gt;;...</property>
                      </object>
                      <packing>
                        <property name="expand">True</property>
                        <property name="fill">True</property>
                        <property name="position">1</property>
                      </packing>
                    </child>
                  </object>
                  <packing>
                    <property name="left_attach">0</property>
                    <property name="top_attach">0</property>
                  </packing>
                </child>
                <child>
                  <object class="GtkBox" id="box_gpib">
                    <property name="visible">True</property>
                    <property name="can_focus">False</property>
                    <property name="orientation">vertical</property>
                    <child>
                      <object class="GtkLabel" id="label_gpib_slaveAddress">
                        <property name="visible">True</property>
                        <property name="can_focus">False</property>
                        <property name="margin_top">5</property>
                        <property name="label" translatable="yes">GPIB slave address</property>
                      </object>
                      <packing>
                        <property name="expand">False</property>
                        <property name="fill">True</property>
                        <property name="position">0</property>
                      </packing>
                    </child>
                    <child>
                      <object class="GtkEntry" id="entry_gpib_slaveAddress">
                        <property name="visible">True</property>
                        <property name="can_focus">True</property>
                        <property name="input_purpose">number</property>
                      </object>
                      <packing>
                        <property name="expand">False</property>
                        <property name="fill">True</property>
                        <property name="position">1</property>
                      </packing>
                    </child>
                    <child>
                      <object class="GtkLabel" id="label_message">
                        <property name="visible">True</property>
                        <property name="can_focus">False</property>
                        <property name="label" translatable="yes">GPIB message</property>
                      </object>
                      <packing>
                        <property name="expand">False</property>
                        <property name="fill">True</property>
                        <property name="position">2</property>
                      </packing>
                    </child>
                    <child>
                      <object class="GtkEntry" id="entry_gpib_message">
                        <property name="visible">True</property>
                        <property name="can_focus">True</property>
                      </object>
                      <packing>
                        <property name="expand">False</property>
                        <property name="fill">True</property>
                        <property name="position">3</property>
                      </packing>
                    </child>
                  </object>
                  <packing>
                    <property name="left_attach">0</property>
                    <property name="top_attach">1</property>
                    <property name="width">2</property>
                  </packing>
                </child>
                <child>
                  <object class="GtkButton" id="button_gpib_send">
                    <property name="label" translatable="yes">GPIB send</property>
                    <property name="visible">True</property>
                    <property name="can_focus">True</property>
                    <property name="receives_default">True</property>
                    <property name="margin_left">5</property>
                    <property name="margin_right">5</property>
                    <property name="margin_top">5</property>
                    <property name="margin_bottom">5</property>
                  </object>
                  <packing>
                    <property name="left_attach">0</property>
                    <property name="top_attach">2</property>
                  </packing>
                </child>
                <child>
                  <object class="GtkButton" id="button_gpib_read">
                    <property name="label" translatable="yes">GPIB read</property>
                    <property name="visible">True</property>
                    <property name="can_focus">True</property>
                    <property name="receives_default">True</property>
                    <property name="margin_left">5</property>
                    <property name="margin_right">5</property>
                    <property name="margin_top">5</property>
                    <property name="margin_bottom">5</property>
                  </object>
                  <packing>
                    <property name="left_attach">1</property>
                    <property name="top_attach">2</property>
                  </packing>
                </child>
                <child>
                  <object class="GtkScrolledWindow">
                    <property name="visible">True</property>
                    <property name="can_focus">True</property>
                    <property name="shadow_type">in</property>
                    <child>
                      <object class="GtkViewport">
                        <property name="visible">True</property>
                        <property name="can_focus">False</property>
                        <child>
                          <object class="GtkTextView" id="textView_gpib_message">
                            <property name="visible">True</property>
                            <property name="can_focus">True</property>
                            <property name="hexpand">True</property>
                            <property name="vexpand">True</property>
                            <property name="editable">False</property>
                            <property name="cursor_visible">False</property>
                          </object>
                        </child>
                      </object>
                    </child>
                  </object>
                  <packing>
                    <property name="left_attach">0</property>
                    <property name="top_attach">3</property>
                    <property name="width">2</property>
                  </packing>
                </child>
              </object>
              <packing>
                <property name="position">6</property>
              </packing>
            </child>
            <child type="tab">
              <object class="GtkLabel" id="label_page_manual">
                <property name="visible">True</property>
                <property name="can_focus">False</property>
                <property name="label" translatable="yes">Manual</property>
              </object>
              <packing>
                <property name="position">6</property>
                <property name="tab_fill">False</property>
              </packing>
            </child>
            <style>
              <class name="notebook"/>
            </style>
          </object>
          <packing>
            <property name="expand">True</property>
            <property name="fill">True</property>
            <property name="position">1</property>
          </packing>
        </child>
      </object>
    </child>
  </object>
  <object class="GtkDialog" id="dialog_extVolt">
    <property name="can_focus">False</property>
    <property name="title" translatable="yes">external Voltage Source</property>
    <property name="resizable">False</property>
    <property name="modal">True</property>
    <property name="window_position">center</property>
    <property name="hide_titlebar_when_maximized">True</property>
    <property name="type_hint">dialog</property>
    <property name="skip_taskbar_hint">True</property>
    <property name="urgency_hint">True</property>
    <property name="decorated">False</property>
    <property name="deletable">False</property>
    <property name="gravity">center</property>
    <property name="transient_for">mainwindow</property>
    <child internal-child="vbox">
      <object class="GtkBox">
        <property name="can_focus">False</property>
        <property name="orientation">vertical</property>
        <property name="spacing">2</property>
        <child internal-child="action_area">
          <object class="GtkButtonBox">
            <property name="can_focus">False</property>
            <property name="layout_style">end</property>
            <child>
              <object class="GtkButton" id="button_extVolt_cancel">
                <property name="label" translatable="yes">cancel</property>
                <property name="visible">True</property>
                <property name="can_focus">True</property>
                <property name="receives_default">True</property>
              </object>
              <packing>
                <property name="expand">True</property>
                <property name="fill">True</property>
                <property name="position">0</property>
              </packing>
            </child>
          </object>
          <packing>
            <property name="expand">False</property>
            <property name="fill">False</property>
            <property name="position">1</property>
          </packing>
        </child>
        <child>
          <object class="GtkLabel">
            <property name="visible">True</property>
            <property name="can_focus">False</property>
            <property name="margin_left">5</property>
            <property name="margin_right">5</property>
            <property name="margin_top">10</property>
            <property name="margin_bottom">5</property>
            <property name="label" translatable="yes">please adjust the external voltage source</property>
            <attributes>
              <attribute name="weight" value="ultrabold"/>
            </attributes>
          </object>
          <packing>
            <property name="expand">False</property>
            <property name="fill">True</property>
            <property name="position">0</property>
          </packing>
        </child>
        <child>
          <object class="GtkLabel">
            <property name="visible">True</property>
            <property name="can_focus">False</property>
            <property name="margin_left">5</property>
            <property name="margin_right">5</property>
            <property name="margin_top">10</property>
            <property name="margin_bottom">5</property>
            <property name="label" translatable="yes">setpoint voltage</property>
          </object>
          <packing>
            <property name="expand">False</property>
            <property name="fill">True</property>
            <property name="position">1</property>
          </packing>
        </child>
        <child>
          <object class="GtkLabel" id="label_extVolt_setpointVolt">
            <property name="visible">True</property>
            <property name="can_focus">False</property>
            <property name="margin_left">5</property>
            <property name="margin_right">5</property>
            <property name="margin_top">5</property>
            <property name="margin_bottom">5</property>
            <property name="label" translatable="yes">0V</property>
          </object>
          <packing>
            <property name="expand">False</property>
            <property name="fill">True</property>
            <property name="position">2</property>
          </packing>
        </child>
        <child>
          <object class="GtkSeparator">
            <property name="visible">True</property>
            <property name="can_focus">False</property>
            <property name="margin_left">5</property>
            <property name="margin_right">5</property>
            <property name="margin_top">5</property>
            <property name="margin_bottom">5</property>
          </object>
          <packing>
            <property name="expand">False</property>
            <property name="fill">True</property>
            <property name="position">3</property>
          </packing>
        </child>
        <child>
          <object class="GtkLabel">
            <property name="visible">True</property>
            <property name="can_focus">False</property>
            <property name="margin_top">10</property>
            <property name="margin_bottom">5</property>
            <property name="label" translatable="yes">actual voltage</property>
          </object>
          <packing>
            <property name="expand">False</property>
            <property name="fill">True</property>
            <property name="position">4</property>
          </packing>
        </child>
        <child>
          <object class="GtkLabel" id="label_extVolt_actualVolt">
            <property name="visible">True</property>
            <property name="can_focus">False</property>
            <property name="margin_left">5</property>
            <property name="margin_right">5</property>
            <property name="margin_top">5</property>
            <property name="margin_bottom">5</property>
            <property name="label" translatable="yes">0V</property>
          </object>
          <packing>
            <property name="expand">False</property>
            <property name="fill">True</property>
            <property name="position">6</property>
          </packing>
        </child>
      </object>
    </child>
  </object>
  <object class="GtkDialog" id="dialog_save">
    <property name="can_focus">False</property>
    <property name="resizable">False</property>
    <property name="modal">True</property>
    <property name="window_position">center-always</property>
    <property name="type_hint">dialog</property>
    <property name="skip_taskbar_hint">True</property>
    <property name="urgency_hint">True</property>
    <property name="decorated">False</property>
    <property name="deletable">False</property>
    <property name="gravity">north</property>
    <property name="transient_for">mainwindow</property>
    <child internal-child="vbox">
      <object class="GtkBox" id="dialogSave_box0">
        <property name="can_focus">False</property>
        <property name="orientation">vertical</property>
        <property name="spacing">2</property>
        <child internal-child="action_area">
          <object class="GtkButtonBox" id="dialogSave_buttonBox">
            <property name="can_focus">False</property>
            <property name="layout_style">end</property>
            <child>
              <object class="GtkButton" id="dialogSave_button_save">
                <property name="label" translatable="yes">save</property>
                <property name="visible">True</property>
                <property name="can_focus">True</property>
                <property name="receives_default">True</property>
                <accelerator key="Return" signal="clicked"/>
              </object>
              <packing>
                <property name="expand">True</property>
                <property name="fill">True</property>
                <property name="position">0</property>
              </packing>
            </child>
            <child>
              <object class="GtkButton" id="dialogSave_button_cancel">
                <property name="label" translatable="yes">cancel</property>
                <property name="visible">True</property>
                <property name="can_focus">True</property>
                <property name="receives_default">True</property>
              </object>
              <packing>
                <property name="expand">True</property>
                <property name="fill">True</property>
                <property name="position">1</property>
              </packing>
            </child>
          </object>
          <packing>
            <property name="expand">False</property>
            <property name="fill">False</property>
            <property name="position">0</property>
          </packing>
        </child>
        <child>
          <object class="GtkBox" id="dialogSave_box1">
            <property name="visible">True</property>
            <property name="can_focus">False</property>
            <property name="orientation">vertical</property>
            <child>
              <object class="GtkLabel" id="dialogSave_label_description">
                <property name="visible">True</property>
                <property name="can_focus">False</property>
                <property name="label" translatable="yes">name of</property>
              </object>
              <packing>
                <property name="expand">False</property>
                <property name="fill">True</property>
                <property name="position">0</property>
              </packing>
            </child>
            <child>
              <object class="GtkEntry" id="dialogSave_entry_name">
                <property name="visible">True</property>
                <property name="can_focus">True</property>
              </object>
              <packing>
                <property name="expand">False</property>
                <property name="fill">True</property>
                <property name="position">1</property>
              </packing>
            </child>
          </object>
          <packing>
            <property name="expand">False</property>
            <property name="fill">True</property>
            <property name="position">1</property>
          </packing>
        </child>
      </object>
    </child>
  </object>
</interface>
