# Supplementary material for: PortaDrop: A portable digital microfluidic platform providing versatile opportunities for Lab-On-A-Chip applications
Source: PLoS One. 2020 Sep 3;15(9):e0238581. doi: 10.1371/journal.pone.0238581 (PMC7470335; doi:10.1371/journal.pone.0238581)
Supplement: S1 Source code — Source code and readme are also available on GitHub: https://github.com/ewodac/PortaDrop. (ZIP) [file pone.0238581.s003.zip › PortaDrop-master/style/styles.css]

.padbutton:checked{
	color: white;
	background: green;
	font-size: 10px;
    margin: 1px 1px 1px 1px; 
    padding: 1px 1px 1px 1px;
}
.padbutton{
	color: black;
	background: silver;
	font-size: 10px;
    margin: 1px 1px 1px 1px; 
    padding: 1px 1px 1px 1px; 
}

.notebook tab {
    padding: 6px;
	color: white;
    border-style: solid;
    border-width: 1px;
    border-color: silver;
    border-radius: 0;
    background-color: grey;
    background-image: none;
}

.notebook tab:checked {
	color: black;
    background-color: @fg_color;
    background-image: none;
    border-image: none;
}
